# Supplementary material for: Mitigating ion flux vortex enables reversible zinc electrodeposition
Source: Nat Commun. 2025 Aug 8;16:7312. doi: 10.1038/s41467-025-62470-x (PMC12331982; doi:10.1038/s41467-025-62470-x)
Supplement: Supplementary file 3 — Supplementary Data 1 [file 41467_2025_62470_MOESM3_ESM.txt]

====== Surface_SO4 ======
O S Mg Si
   1.00000000000000
17.588976     0.000000     0.000000
 0.000000    10.155000     0.000000
 0.000000     0.000000    20.000000
O S Mg Si
64 1 4 24
Selective dynamics
Direct
   0.019310   0.259670   0.268747  T  T  T
   0.020400   0.240940   0.071597  F  F  F
   0.056470   0.674000   0.171404  F  F  F
   0.068900   0.591440   0.051776  F  F  F
   0.069700   0.560990   0.282544  T  T  T
   0.092400   0.835940   0.071597  F  F  F
   0.101990   0.828200   0.269122  T  T  T
   0.119380   0.267190   0.171446  F  F  F
   0.123900   0.074440   0.071597  F  F  F
   0.132220   0.085290   0.268988  T  T  T
   0.154400   0.327940   0.051776  F  F  F
   0.169370   0.342920   0.283337  T  T  T
   0.185740   0.939370   0.171418  F  F  F
   0.227770   0.599970   0.282962  T  T  T
   0.234400   0.916940   0.051776  F  F  F
   0.243400   0.587940   0.051776  F  F  F
   0.249670   0.903660   0.282126  T  T  T
   0.290690   0.564730   0.171312  F  F  F
   0.310890   0.158760   0.282643  T  T  T
   0.323400   0.176940   0.051776  F  F  F
   0.346770   0.420830   0.269115  T  T  T
   0.353900   0.430440   0.071597  F  F  F
   0.358460   0.239200   0.171468  F  F  F
   0.375290   0.677450   0.266878  T  T  T
   0.385400   0.668940   0.071597  F  F  F
   0.401390   0.566540   0.468913  T  T  T
   0.408900   0.913440   0.051776  F  F  F
   0.408950   0.943350   0.285107  T  T  T
   0.419960   0.834300   0.171036  F  F  F
   0.457400   0.263940   0.071597  F  F  F
   0.459120   0.248300   0.268542  T  T  T
   0.465990   0.379900   0.419431  T  T  T
   0.474000   0.592960   0.366919  T  T  T
   0.519010   0.761890   0.265852  T  T  T
   0.520400   0.740940   0.071597  F  F  F
   0.539070   0.555370   0.470923  T  T  T
   0.556180   0.174030   0.171446  F  F  F
   0.568900   0.091440   0.051776  F  F  F
   0.569730   0.061250   0.282841  T  T  T
   0.592400   0.335940   0.071597  F  F  F
   0.601360   0.329390   0.268867  T  T  T
   0.620450   0.767720   0.171184  F  F  F
   0.623900   0.574440   0.071597  F  F  F
   0.629890   0.585220   0.268492  T  T  T
   0.654400   0.827940   0.051776  F  F  F
   0.669170   0.843720   0.283323  T  T  T
   0.685700   0.439540   0.171538  F  F  F
   0.728260   0.101940   0.282721  T  T  T
   0.734400   0.416940   0.051776  F  F  F
   0.743400   0.087940   0.051776  F  F  F
   0.748930   0.406430   0.283287  T  T  T
   0.791680   0.065880   0.171446  F  F  F
   0.809350   0.660160   0.282664  T  T  T
   0.823400   0.676940   0.051776  F  F  F
   0.845490   0.919800   0.269172  T  T  T
   0.853900   0.930440   0.071597  F  F  F
   0.858290   0.738210   0.171439  F  F  F
   0.875780   0.176670   0.268924  T  T  T
   0.885400   0.168940   0.071597  F  F  F
   0.908620   0.442950   0.283861  T  T  T
   0.908900   0.413440   0.051776  F  F  F
   0.921430   0.331430   0.171446  F  F  F
   0.957400   0.763940   0.071597  F  F  F
   0.958600   0.745590   0.268740  T  T  T
   0.469910   0.523550   0.431946  T  T  T
   0.155570   0.505170   0.164183  F  F  F
   0.322660   0.002650   0.164445  F  F  F
   0.654650   0.003200   0.164063  F  F  F
   0.822510   0.503600   0.164169  F  F  F
   0.043900   0.710440   0.091418  F  F  F
   0.046040   0.704470   0.253478  T  T  T
   0.107400   0.230940   0.091418  F  F  F
   0.109170   0.237120   0.253393  T  T  T
   0.162400   0.938940   0.091418  F  F  F
   0.165930   0.939280   0.253428  T  T  T
   0.311140   0.565540   0.253258  T  T  T
   0.315400   0.565940   0.091418  F  F  F
   0.368980   0.268560   0.253442  T  T  T
   0.370400   0.273940   0.091418  F  F  F
   0.431120   0.802160   0.252770  T  T  T
   0.433900   0.794440   0.091418  F  F  F
   0.543900   0.210440   0.091418  F  F  F
   0.546220   0.204370   0.253549  T  T  T
   0.607400   0.730940   0.091418  F  F  F
   0.609240   0.738150   0.253131  T  T  T
   0.662400   0.438940   0.091418  F  F  F
   0.665550   0.440200   0.253492  T  T  T
   0.811720   0.065690   0.253442  T  T  T
   0.815400   0.065940   0.091418  F  F  F
   0.868750   0.768230   0.253471  T  T  T
   0.870400   0.773940   0.091418  F  F  F
   0.931810   0.300390   0.253400  T  T  T
   0.933900   0.294440   0.091418  F  F  F


====== Zn ======
Zn
   1.00000000000000
 2.307871    -1.332450     0.000000
 0.000000     2.664900     0.000000
 0.000000     0.000000     4.946800
Zn
1
Selective dynamics
Direct
   0.333333   0.666667   0.250000  T  T  T


====== Zn_slab ======
Zn
   1.00000000000000
13.847227    -7.994700     0.000000
 0.000000    13.324500     0.000000
 0.000000     0.000000    27.420200
Zn
120
Selective dynamics
Direct
   0.055556   0.133333   0.180407  F  F  F
   0.055556   0.133333  -0.000000  F  F  F
   0.055556   0.333333   0.180407  F  F  F
   0.055556   0.333333  -0.000000  F  F  F
   0.055556   0.533333   0.180407  F  F  F
   0.055556   0.533333  -0.000000  F  F  F
   0.055556   0.733333   0.180407  F  F  F
   0.055556   0.733333  -0.000000  F  F  F
   0.055556   0.933333   0.180407  F  F  F
   0.055556   0.933333  -0.000000  F  F  F
   0.111111   0.066667   0.090204  F  F  F
   0.111111   0.066667   0.270611  T  T  T
   0.111111   0.266667   0.090204  F  F  F
   0.111111   0.266667   0.270611  T  T  T
   0.111111   0.466667   0.090204  F  F  F
   0.111111   0.466667   0.270611  T  T  T
   0.111111   0.666667   0.090204  F  F  F
   0.111111   0.666667   0.270611  T  T  T
   0.111111   0.866667   0.090204  F  F  F
   0.111111   0.866667   0.270611  T  T  T
   0.222222   0.133333   0.180407  F  F  F
   0.222222   0.133333  -0.000000  F  F  F
   0.222222   0.333333   0.180407  F  F  F
   0.222222   0.333333  -0.000000  F  F  F
   0.222222   0.533333   0.180407  F  F  F
   0.222222   0.533333  -0.000000  F  F  F
   0.222222   0.733333   0.180407  F  F  F
   0.222222   0.733333  -0.000000  F  F  F
   0.222222   0.933333   0.180407  F  F  F
   0.222222   0.933333  -0.000000  F  F  F
   0.277778   0.066667   0.090204  F  F  F
   0.277778   0.066667   0.270611  T  T  T
   0.277778   0.266667   0.090204  F  F  F
   0.277778   0.266667   0.270611  T  T  T
   0.277778   0.466667   0.090204  F  F  F
   0.277778   0.466667   0.270611  T  T  T
   0.277778   0.666667   0.090204  F  F  F
   0.277778   0.666667   0.270611  T  T  T
   0.277778   0.866667   0.090204  F  F  F
   0.277778   0.866667   0.270611  T  T  T
   0.388889   0.133333   0.180407  F  F  F
   0.388889   0.133333  -0.000000  F  F  F
   0.388889   0.333333   0.180407  F  F  F
   0.388889   0.333333  -0.000000  F  F  F
   0.388889   0.533333   0.180407  F  F  F
   0.388889   0.533333  -0.000000  F  F  F
   0.388889   0.733333   0.180407  F  F  F
   0.388889   0.733333  -0.000000  F  F  F
   0.388889   0.933333   0.180407  F  F  F
   0.388889   0.933333  -0.000000  F  F  F
   0.444444   0.066667   0.090204  F  F  F
   0.444444   0.066667   0.270611  T  T  T
   0.444444   0.266667   0.090204  F  F  F
   0.444444   0.266667   0.270611  T  T  T
   0.444444   0.466667   0.090204  F  F  F
   0.444444   0.466667   0.270611  T  T  T
   0.444444   0.666667   0.090204  F  F  F
   0.444444   0.666667   0.270611  T  T  T
   0.444444   0.866667   0.090204  F  F  F
   0.444444   0.866667   0.270611  T  T  T
   0.555556   0.133333   0.180407  F  F  F
   0.555556   0.133333  -0.000000  F  F  F
   0.555556   0.333333   0.180407  F  F  F
   0.555556   0.333333  -0.000000  F  F  F
   0.555556   0.533333   0.180407  F  F  F
   0.555556   0.533333  -0.000000  F  F  F
   0.555556   0.733333   0.180407  F  F  F
   0.555556   0.733333  -0.000000  F  F  F
   0.555556   0.933333   0.180407  F  F  F
   0.555556   0.933333  -0.000000  F  F  F
   0.611111   0.066667   0.090204  F  F  F
   0.611111   0.066667   0.270611  T  T  T
   0.611111   0.266667   0.090204  F  F  F
   0.611111   0.266667   0.270611  T  T  T
   0.611111   0.466667   0.090204  F  F  F
   0.611111   0.466667   0.270611  T  T  T
   0.611111   0.666667   0.090204  F  F  F
   0.611111   0.666667   0.270611  T  T  T
   0.611111   0.866667   0.090204  F  F  F
   0.611111   0.866667   0.270611  T  T  T
   0.722222   0.133333   0.180407  F  F  F
   0.722222   0.133333  -0.000000  F  F  F
   0.722222   0.333333   0.180407  F  F  F
   0.722222   0.333333  -0.000000  F  F  F
   0.722222   0.533333   0.180407  F  F  F
   0.722222   0.533333  -0.000000  F  F  F
   0.722222   0.733333   0.180407  F  F  F
   0.722222   0.733333  -0.000000  F  F  F
   0.722222   0.933333   0.180407  F  F  F
   0.722222   0.933333  -0.000000  F  F  F
   0.777778   0.066667   0.090204  F  F  F
   0.777778   0.066667   0.270611  T  T  T
   0.777778   0.266667   0.090204  F  F  F
   0.777778   0.266667   0.270611  T  T  T
   0.777778   0.466667   0.090204  F  F  F
   0.777778   0.466667   0.270611  T  T  T
   0.777778   0.666667   0.090204  F  F  F
   0.777778   0.666667   0.270611  T  T  T
   0.777778   0.866667   0.090204  F  F  F
   0.777778   0.866667   0.270611  T  T  T
   0.888889   0.133333   0.180407  F  F  F
   0.888889   0.133333  -0.000000  F  F  F
   0.888889   0.333333   0.180407  F  F  F
   0.888889   0.333333  -0.000000  F  F  F
   0.888889   0.533333   0.180407  F  F  F
   0.888889   0.533333  -0.000000  F  F  F
   0.888889   0.733333   0.180407  F  F  F
   0.888889   0.733333  -0.000000  F  F  F
   0.888889   0.933333   0.180407  F  F  F
   0.888889   0.933333  -0.000000  F  F  F
   0.944444   0.066667   0.090204  F  F  F
   0.944444   0.066667   0.270611  T  T  T
   0.944444   0.266667   0.090204  F  F  F
   0.944444   0.266667   0.270611  T  T  T
   0.944444   0.466667   0.090204  F  F  F
   0.944444   0.466667   0.270611  T  T  T
   0.944444   0.666667   0.090204  F  F  F
   0.944444   0.666667   0.270611  T  T  T
   0.944444   0.866667   0.090204  F  F  F
   0.944444   0.866667   0.270611  T  T  T


====== edge-SO4 ======
O S Mg Na Si
   1.00000000000000
10.155000     0.000000     0.000000
 0.000000    14.158000     0.000000
 0.000000     0.000000    30.181086
O S Mg Na Si
64 1 10 5 24
Selective dynamics
Direct
   0.033690   0.647400   0.576390  T  T  T
   0.103380   0.589400   0.503920  T  T  T
   0.106610   0.235380   0.932820  T  T  T
   0.112770   0.758770   0.520540  T  T  T
   0.115390   0.885540   0.920380  T  T  T
   0.115730   0.584910   0.921270  T  T  T
   0.118030   0.354140   0.737950  T  T  T
   0.119000   0.115090   0.738100  T  T  T
   0.142180   0.379860   0.987910  T  T  T
   0.144280   0.091580   0.988200  T  T  T
   0.146210   0.733840   0.715820  T  T  T
   0.156480   0.555920   0.689680  T  T  T
   0.159220   0.912000   0.690400  T  T  T
   0.192680   0.870060   0.776940  T  T  T
   0.195400   0.597110   0.776100  T  T  T
   0.198650   0.390750   0.897990  T  T  T
   0.198770   0.079790   0.898190  T  T  T
   0.252610   0.383670   0.812180  T  T  T
   0.252930   0.086820   0.812370  T  T  T
   0.257530   0.735050   0.900750  T  T  T
   0.289290   0.579750   0.858570  T  T  T
   0.290990   0.235260   0.860680  T  T  T
   0.292780   0.889910   0.858580  T  T  T
   0.311880   0.235400   0.758740  T  T  T
   0.344620   0.734140   0.806370  T  T  T
   0.368270   0.408700   0.731860  T  T  T
   0.369160   0.877740   0.947330  T  T  T
   0.369480   0.062460   0.732180  T  T  T
   0.370170   0.592170   0.947010  T  T  T
   0.451100   0.382360   0.871640  T  T  T
   0.451240   0.087910   0.871720  T  T  T
   0.454030   0.899310   0.790910  T  T  T
   0.455950   0.569200   0.791840  T  T  T
   0.621700   0.069850   0.791770  T  T  T
   0.622480   0.397970   0.791230  T  T  T
   0.624190   0.881570   0.870700  T  T  T
   0.624320   0.588060   0.871940  T  T  T
   0.706280   0.562160   0.732240  T  T  T
   0.706340   0.906910   0.732360  T  T  T
   0.707220   0.092190   0.949080  T  T  T
   0.707980   0.376510   0.949960  T  T  T
   0.733630   0.233800   0.807420  T  T  T
   0.765590   0.734470   0.759170  T  T  T
   0.774800   0.390180   0.860580  T  T  T
   0.780760   0.078780   0.860140  T  T  T
   0.785560   0.734940   0.860700  T  T  T
   0.816530   0.234750   0.901560  T  T  T
   0.822890   0.585800   0.812690  T  T  T
   0.825850   0.883100   0.812410  T  T  T
   0.875490   0.890670   0.898530  T  T  T
   0.876680   0.579710   0.898530  T  T  T
   0.884590   0.094860   0.778980  T  T  T
   0.886440   0.371800   0.780410  T  T  T
   0.899390   0.680460   0.511090  T  T  T
   0.912550   0.411110   0.693310  T  T  T
   0.916060   0.056190   0.692080  T  T  T
   0.922920   0.233820   0.720070  T  T  T
   0.932670   0.591590   0.988520  T  T  T
   0.934180   0.879570   0.988340  T  T  T
   0.956530   0.854430   0.737380  T  T  T
   0.956680   0.613560   0.738180  T  T  T
   0.959290   0.385390   0.920290  T  T  T
   0.959970   0.084820   0.921160  T  T  T
   0.968710   0.735350   0.933010  T  T  T
   0.037370   0.669220   0.527390  T  T  T
   0.039930   0.989350   0.649810  T  T  T
   0.047980   0.463970   0.651880  T  T  T
   0.322220   0.988460   0.677800  T  T  T
   0.327990   0.487580   0.678230  T  T  T
   0.536870   0.984910   0.844850  T  T  T
   0.538370   0.985330   0.748930  T  T  T
   0.538980   0.483950   0.749190  T  T  T
   0.542390   0.483160   0.845240  T  T  T
   0.754280   0.981270   0.678130  T  T  T
   0.755550   0.489110   0.677640  T  T  T
   0.036620   0.985550   0.863320  T  T  T
   0.039320   0.486480   0.863380  T  T  T
   0.082480   0.731420   0.637230  T  T  T
   0.530400   0.234390   0.777120  T  T  T
   0.547280   0.735040   0.776420  T  T  T
   0.104080   0.349640   0.939280  T  T  T
   0.104870   0.121200   0.939610  T  T  T
   0.115220   0.622590   0.731140  T  T  T
   0.115430   0.845040   0.731350  T  T  T
   0.263810   0.348310   0.761360  T  T  T
   0.264280   0.122410   0.761600  T  T  T
   0.266820   0.621760   0.910960  T  T  T
   0.266840   0.848370   0.910920  T  T  T
   0.305310   0.349060   0.862740  T  T  T
   0.305410   0.121460   0.862970  T  T  T
   0.321140   0.849450   0.809470  T  T  T
   0.321720   0.618660   0.809530  T  T  T
   0.754810   0.349200   0.811030  T  T  T
   0.755410   0.118310   0.810680  T  T  T
   0.770260   0.621330   0.863200  T  T  T
   0.770650   0.848680   0.862770  T  T  T
   0.807090   0.347870   0.912450  T  T  T
   0.807990   0.121480   0.912160  T  T  T
   0.811770   0.621270   0.761900  T  T  T
   0.812340   0.847580   0.761690  T  T  T
   0.958000   0.344020   0.733960  T  T  T
   0.959180   0.123180   0.733080  T  T  T
   0.970970   0.621200   0.939840  T  T  T
   0.971050   0.849560   0.939590  T  T  T


====== edge-Zn_ ======
O Mg Na Si Zn
   1.00000000000000
10.155000     0.000000     0.000000
 0.000000    14.158000     0.000000
 0.000000     0.000000    30.181086
O Mg Na Si Zn
60 10 5 24 1
Selective dynamics
Direct
   0.100270   0.235000   0.929410  T  T  T
   0.116570   0.888250   0.922800  T  T  T
   0.116650   0.581970   0.922950  T  T  T
   0.121240   0.358270   0.739320  T  T  T
   0.121580   0.109990   0.738860  T  T  T
   0.138830   0.734100   0.717060  T  T  T
   0.144980   0.374180   0.988410  T  T  T
   0.147840   0.096750   0.988810  T  T  T
   0.153200   0.909080   0.689190  T  T  T
   0.156770   0.556470   0.690240  T  T  T
   0.196010   0.596220   0.776310  T  T  T
   0.197070   0.873240   0.775860  T  T  T
   0.198500   0.390180   0.898360  T  T  T
   0.199460   0.080150   0.898740  T  T  T
   0.248700   0.735160   0.899090  T  T  T
   0.257100   0.087830   0.813370  T  T  T
   0.260990   0.382990   0.813030  T  T  T
   0.289390   0.890500   0.858880  T  T  T
   0.289780   0.579330   0.859250  T  T  T
   0.298910   0.235380   0.861880  T  T  T
   0.311760   0.234810   0.758150  T  T  T
   0.342350   0.734410   0.806130  T  T  T
   0.371340   0.061660   0.732910  T  T  T
   0.371410   0.597990   0.947680  T  T  T
   0.371840   0.873210   0.947130  T  T  T
   0.372170   0.407620   0.732250  T  T  T
   0.453080   0.086440   0.873410  T  T  T
   0.453080   0.384210   0.874460  T  T  T
   0.456290   0.570490   0.792320  T  T  T
   0.456430   0.898020   0.792300  T  T  T
   0.622390   0.396690   0.791890  T  T  T
   0.622400   0.070340   0.792320  T  T  T
   0.622990   0.881960   0.874250  T  T  T
   0.623290   0.587940   0.873870  T  T  T
   0.703970   0.907120   0.732160  T  T  T
   0.704000   0.562140   0.732540  T  T  T
   0.705590   0.097220   0.949050  T  T  T
   0.707020   0.369950   0.950140  T  T  T
   0.735770   0.233430   0.807090  T  T  T
   0.765990   0.734610   0.758460  T  T  T
   0.775360   0.390240   0.861040  T  T  T
   0.781870   0.735040   0.861460  T  T  T
   0.781930   0.077570   0.860550  T  T  T
   0.815620   0.883400   0.813180  T  T  T
   0.817310   0.586340   0.813250  T  T  T
   0.826480   0.234100   0.899490  T  T  T
   0.876950   0.890300   0.898880  T  T  T
   0.876970   0.579700   0.898870  T  T  T
   0.884630   0.093810   0.778910  T  T  T
   0.885960   0.372630   0.780310  T  T  T
   0.915470   0.409980   0.693340  T  T  T
   0.917070   0.058300   0.692020  T  T  T
   0.929160   0.596340   0.988920  T  T  T
   0.930020   0.873750   0.988990  T  T  T
   0.931800   0.234000   0.720910  T  T  T
   0.954880   0.609580   0.738980  T  T  T
   0.954880   0.858930   0.739530  T  T  T
   0.958860   0.387850   0.921780  T  T  T
   0.959800   0.081420   0.923040  T  T  T
   0.975350   0.735060   0.929750  T  T  T
   0.036290   0.991480   0.648890  T  T  T
   0.044880   0.469530   0.651830  T  T  T
   0.313550   0.990650   0.679570  T  T  T
   0.324480   0.484660   0.679460  T  T  T
   0.537980   0.984990   0.750750  T  T  T
   0.539120   0.483620   0.750960  T  T  T
   0.540560   0.984910   0.846560  T  T  T
   0.543410   0.483240   0.846760  T  T  T
   0.753280   0.986190   0.679950  T  T  T
   0.756170   0.486180   0.679780  T  T  T
   0.038870   0.984870   0.865510  T  T  T
   0.039370   0.486100   0.865450  T  T  T
   0.071620   0.760240   0.640470  T  T  T
   0.532480   0.234190   0.776740  T  T  T
   0.546370   0.734710   0.776790  T  T  T
   0.103280   0.347850   0.939760  T  T  T
   0.104480   0.122350   0.940220  T  T  T
   0.112670   0.846000   0.732270  T  T  T
   0.113210   0.621910   0.732010  T  T  T
   0.265510   0.847240   0.911640  T  T  T
   0.265660   0.623190   0.911860  T  T  T
   0.266220   0.121740   0.762630  T  T  T
   0.267220   0.348260   0.762320  T  T  T
   0.308090   0.121430   0.864430  T  T  T
   0.308570   0.349330   0.864470  T  T  T
   0.321170   0.618790   0.810400  T  T  T
   0.321200   0.849860   0.810280  T  T  T
   0.755750   0.348810   0.811710  T  T  T
   0.756820   0.117980   0.811390  T  T  T
   0.768420   0.848720   0.864580  T  T  T
   0.768830   0.621440   0.864490  T  T  T
   0.809040   0.848360   0.762470  T  T  T
   0.809140   0.345800   0.912970  T  T  T
   0.809820   0.621030   0.762490  T  T  T
   0.810150   0.122220   0.912790  T  T  T
   0.961940   0.344900   0.734780  T  T  T
   0.962290   0.122610   0.733840  T  T  T
   0.971960   0.622310   0.940320  T  T  T
   0.972060   0.847840   0.940310  T  T  T
   0.029300   0.609560   0.527800  T  T  T


====== edge_ ======
O Mg Na Si
   1.00000000000000
10.155000     0.000000     0.000000
 0.000000    14.158000     0.000000
 0.000000     0.000000    30.181086
O Mg Na Si
60 10 5 24
Selective dynamics
Direct
   0.100660   0.235170   0.929730  T  T  T
   0.116670   0.581600   0.923680  T  T  T
   0.116710   0.888900   0.923590  T  T  T
   0.121570   0.113990   0.737890  T  T  T
   0.121860   0.356060   0.737220  T  T  T
   0.145340   0.735530   0.716960  T  T  T
   0.148280   0.096390   0.988710  T  T  T
   0.149700   0.373700   0.988720  T  T  T
   0.158200   0.558810   0.690340  T  T  T
   0.158550   0.912550   0.691220  T  T  T
   0.191850   0.872380   0.777930  T  T  T
   0.193180   0.597840   0.777050  T  T  T
   0.198330   0.390210   0.898460  T  T  T
   0.199030   0.080090   0.898610  T  T  T
   0.245330   0.735300   0.898980  T  T  T
   0.252120   0.383450   0.812520  T  T  T
   0.254180   0.086470   0.812770  T  T  T
   0.289590   0.579570   0.859390  T  T  T
   0.291600   0.890980   0.859870  T  T  T
   0.293420   0.235200   0.860520  T  T  T
   0.312840   0.235140   0.758830  T  T  T
   0.342510   0.735280   0.806640  T  T  T
   0.371560   0.062600   0.732670  T  T  T
   0.371630   0.407720   0.732640  T  T  T
   0.371660   0.870480   0.948060  T  T  T
   0.372450   0.599450   0.947240  T  T  T
   0.450510   0.382970   0.871790  T  T  T
   0.451510   0.087900   0.872530  T  T  T
   0.453580   0.899600   0.791940  T  T  T
   0.453890   0.570940   0.791960  T  T  T
   0.623240   0.071630   0.791820  T  T  T
   0.623860   0.399340   0.791800  T  T  T
   0.625220   0.883280   0.872120  T  T  T
   0.625520   0.587280   0.872020  T  T  T
   0.703750   0.370820   0.947510  T  T  T
   0.704110   0.907720   0.731780  T  T  T
   0.704730   0.562200   0.731740  T  T  T
   0.705120   0.100260   0.948170  T  T  T
   0.735850   0.235450   0.806540  T  T  T
   0.763230   0.735030   0.757830  T  T  T
   0.782040   0.735270   0.859950  T  T  T
   0.782860   0.079390   0.859940  T  T  T
   0.785310   0.391290   0.859670  T  T  T
   0.820820   0.883560   0.812010  T  T  T
   0.821870   0.586930   0.811960  T  T  T
   0.830790   0.235300   0.898800  T  T  T
   0.878130   0.889930   0.897920  T  T  T
   0.878370   0.580570   0.897840  T  T  T
   0.885350   0.096570   0.778280  T  T  T
   0.885620   0.373950   0.777790  T  T  T
   0.917860   0.057610   0.691800  T  T  T
   0.918070   0.411840   0.691190  T  T  T
   0.925550   0.596310   0.988330  T  T  T
   0.925810   0.874270   0.988370  T  T  T
   0.928870   0.234870   0.718740  T  T  T
   0.954900   0.856020   0.737540  T  T  T
   0.955180   0.614140   0.737260  T  T  T
   0.959370   0.388810   0.923720  T  T  T
   0.959610   0.081530   0.923110  T  T  T
   0.975400   0.735300   0.929690  T  T  T
   0.039120   0.481810   0.649740  T  T  T
   0.039610   0.988340   0.650390  T  T  T
   0.319550   0.480900   0.679090  T  T  T
   0.320060   0.989230   0.679190  T  T  T
   0.538030   0.985670   0.750530  T  T  T
   0.538140   0.484960   0.750400  T  T  T
   0.539840   0.484400   0.845660  T  T  T
   0.540480   0.986780   0.845830  T  T  T
   0.753030   0.482430   0.679660  T  T  T
   0.753270   0.986940   0.679640  T  T  T
   0.038460   0.484930   0.865540  T  T  T
   0.039370   0.984940   0.865500  T  T  T
   0.074800   0.734800   0.638760  T  T  T
   0.532650   0.236660   0.776590  T  T  T
   0.544680   0.735310   0.776500  T  T  T
   0.104530   0.122340   0.940190  T  T  T
   0.104740   0.347920   0.940300  T  T  T
   0.114360   0.846570   0.732630  T  T  T
   0.114540   0.624200   0.732070  T  T  T
   0.264800   0.623640   0.911900  T  T  T
   0.265080   0.846770   0.912250  T  T  T
   0.265370   0.347970   0.762000  T  T  T
   0.265750   0.122210   0.762230  T  T  T
   0.304720   0.349040   0.863320  T  T  T
   0.305710   0.121450   0.863620  T  T  T
   0.319780   0.619830   0.810570  T  T  T
   0.319970   0.850710   0.810900  T  T  T
   0.757410   0.119980   0.810790  T  T  T
   0.758180   0.350860   0.810610  T  T  T
   0.770620   0.849060   0.863070  T  T  T
   0.770940   0.621440   0.862970  T  T  T
   0.809880   0.848110   0.761410  T  T  T
   0.810380   0.622050   0.761320  T  T  T
   0.811130   0.123850   0.912170  T  T  T
   0.811190   0.346820   0.912050  T  T  T
   0.962050   0.124370   0.732890  T  T  T
   0.962250   0.345570   0.732440  T  T  T
   0.971060   0.622460   0.940010  T  T  T
   0.971140   0.848130   0.940030  T  T  T


====== surface ======
O Na Si
   1.00000000000000
17.588976     0.000000     0.000000
 0.000000    10.155000     0.000000
 0.000000     0.000000    20.000000
O Na Si
60 4 24
Selective dynamics
Direct
   0.017790   0.254090   0.271579  T  T  T
   0.020400   0.240940   0.071597  F  F  F
   0.051250   0.682270   0.172296  F  F  F
   0.068900   0.591440   0.051776  F  F  F
   0.075630   0.575950   0.290126  T  T  T
   0.092400   0.835940   0.071597  F  F  F
   0.100830   0.834010   0.271869  T  T  T
   0.118110   0.255930   0.172161  F  F  F
   0.123900   0.074440   0.071597  F  F  F
   0.132880   0.087210   0.272435  T  T  T
   0.154400   0.327940   0.051776  F  F  F
   0.159440   0.346850   0.289305  T  T  T
   0.179630   0.936790   0.172062  F  F  F
   0.231910   0.591410   0.289956  T  T  T
   0.234400   0.916940   0.051776  F  F  F
   0.243400   0.587940   0.051776  F  F  F
   0.247460   0.909190   0.286275  T  T  T
   0.297320   0.570150   0.172197  F  F  F
   0.312720   0.164530   0.288207  T  T  T
   0.323400   0.176940   0.051776  F  F  F
   0.347200   0.420270   0.271430  T  T  T
   0.353900   0.430440   0.071597  F  F  F
   0.360220   0.248580   0.172175  F  F  F
   0.374870   0.676600   0.272556  T  T  T
   0.385400   0.668940   0.071597  F  F  F
   0.408900   0.913440   0.051776  F  F  F
   0.410830   0.937330   0.287839  T  T  T
   0.426100   0.822080   0.172168  F  F  F
   0.457400   0.263940   0.071597  F  F  F
   0.459020   0.247790   0.272138  T  T  T
   0.517770   0.752120   0.271232  T  T  T
   0.520400   0.740940   0.071597  F  F  F
   0.551060   0.182140   0.172352  F  F  F
   0.568900   0.091440   0.051776  F  F  F
   0.573750   0.076660   0.290883  T  T  T
   0.592400   0.335940   0.071597  F  F  F
   0.600760   0.334090   0.271720  T  T  T
   0.618550   0.755910   0.172175  F  F  F
   0.623900   0.574440   0.071597  F  F  F
   0.633700   0.587290   0.272492  T  T  T
   0.654400   0.827940   0.051776  F  F  F
   0.657660   0.848310   0.290012  T  T  T
   0.679750   0.436780   0.172055  F  F  F
   0.731990   0.085740   0.289687  T  T  T
   0.734400   0.416940   0.051776  F  F  F
   0.743400   0.087940   0.051776  F  F  F
   0.747430   0.406920   0.286282  T  T  T
   0.797840   0.070360   0.172239  F  F  F
   0.812160   0.665990   0.287931  T  T  T
   0.823400   0.676940   0.051776  F  F  F
   0.849150   0.920690   0.271267  T  T  T
   0.853900   0.930440   0.071597  F  F  F
   0.860670   0.748550   0.172204  F  F  F
   0.874710   0.177480   0.272754  T  T  T
   0.885400   0.168940   0.071597  F  F  F
   0.908900   0.413440   0.051776  F  F  F
   0.910140   0.438590   0.287061  T  T  T
   0.926190   0.321940   0.172133  F  F  F
   0.957400   0.763940   0.071597  F  F  F
   0.959430   0.745730   0.272386  T  T  T
   0.155280   0.502770   0.165068  F  F  F
   0.322400   0.002290   0.165132  F  F  F
   0.655460   0.002860   0.165401  F  F  F
   0.822520   0.502410   0.165365  F  F  F
   0.043900   0.710440   0.091418  F  F  F
   0.046650   0.709400   0.253513  T  T  T
   0.107290   0.236030   0.253428  T  T  T
   0.107400   0.230940   0.091418  F  F  F
   0.162400   0.938940   0.091418  F  F  F
   0.165540   0.942230   0.253527  T  T  T
   0.312700   0.564580   0.253485  T  T  T
   0.315400   0.565940   0.091418  F  F  F
   0.369880   0.269240   0.253584  T  T  T
   0.370400   0.273940   0.091418  F  F  F
   0.431520   0.797440   0.253577  T  T  T
   0.433900   0.794440   0.091418  F  F  F
   0.543900   0.210440   0.091418  F  F  F
   0.546100   0.210030   0.253485  T  T  T
   0.607400   0.730940   0.091418  F  F  F
   0.607450   0.735660   0.253357  T  T  T
   0.662400   0.438940   0.091418  F  F  F
   0.665790   0.441920   0.253549  T  T  T
   0.813400   0.064230   0.253485  T  T  T
   0.815400   0.065940   0.091418  F  F  F
   0.870400   0.773940   0.091418  F  F  F
   0.870530   0.768980   0.253612  T  T  T
   0.931390   0.298180   0.253626  T  T  T
   0.933900   0.294440   0.091418  F  F  F


====== surface_Zn ======
O Na Si Zn
   1.00000000000000
17.588976     0.000000     0.000000
 0.000000    10.155000     0.000000
 0.000000     0.000000    20.000000
O Na Si Zn
60 4 24 1
Selective dynamics
Direct
   0.019100   0.253310   0.272577  T  T  T
   0.020400   0.240940   0.071597  F  F  F
   0.050660   0.683160   0.172275  F  F  F
   0.067300   0.565440   0.287875  T  T  T
   0.068900   0.591440   0.051776  F  F  F
   0.092400   0.835940   0.071597  F  F  F
   0.102300   0.825310   0.274134  T  T  T
   0.118110   0.252690   0.172437  F  F  F
   0.123900   0.074440   0.071597  F  F  F
   0.128710   0.080110   0.272973  T  T  T
   0.154400   0.327940   0.051776  F  F  F
   0.165300   0.334920   0.289326  T  T  T
   0.177110   0.932910   0.172133  F  F  F
   0.231890   0.604090   0.288328  T  T  T
   0.234400   0.916940   0.051776  F  F  F
   0.243400   0.587940   0.051776  F  F  F
   0.248520   0.916570   0.284215  T  T  T
   0.297970   0.570840   0.172105  F  F  F
   0.316120   0.169400   0.291527  T  T  T
   0.323400   0.176940   0.051776  F  F  F
   0.346690   0.425850   0.272591  T  T  T
   0.353900   0.430440   0.071597  F  F  F
   0.358350   0.251980   0.172317  F  F  F
   0.376470   0.679110   0.272308  T  T  T
   0.385400   0.668940   0.071597  F  F  F
   0.408900   0.913440   0.051776  F  F  F
   0.420970   0.931550   0.290996  T  T  T
   0.427930   0.825970   0.172381  F  F  F
   0.457400   0.263940   0.071597  F  F  F
   0.458950   0.256900   0.270517  T  T  T
   0.520400   0.740940   0.071597  F  F  F
   0.520960   0.739430   0.269575  T  T  T
   0.551010   0.180980   0.172083  F  F  F
   0.562060   0.067230   0.289892  T  T  T
   0.568900   0.091440   0.051776  F  F  F
   0.592400   0.335940   0.071597  F  F  F
   0.603120   0.323240   0.273037  T  T  T
   0.621200   0.751370   0.172147  F  F  F
   0.623900   0.574440   0.071597  F  F  F
   0.634410   0.576690   0.272903  T  T  T
   0.654400   0.827940   0.051776  F  F  F
   0.664190   0.832450   0.291273  T  T  T
   0.680230   0.431930   0.172020  F  F  F
   0.731010   0.085540   0.287591  T  T  T
   0.734400   0.416940   0.051776  F  F  F
   0.743400   0.087940   0.051776  F  F  F
   0.748220   0.397510   0.287712  T  T  T
   0.799470   0.071350   0.172303  F  F  F
   0.812950   0.668550   0.289340  T  T  T
   0.823400   0.676940   0.051776  F  F  F
   0.850190   0.923490   0.272414  T  T  T
   0.853900   0.930440   0.071597  F  F  F
   0.860080   0.750980   0.172395  F  F  F
   0.875750   0.178070   0.273901  T  T  T
   0.885400   0.168940   0.071597  F  F  F
   0.908900   0.413440   0.051776  F  F  F
   0.911330   0.437310   0.288462  T  T  T
   0.927300   0.321150   0.172359  F  F  F
   0.957400   0.763940   0.071597  F  F  F
   0.959080   0.748820   0.272853  T  T  T
   0.155710   0.502320   0.166300  F  F  F
   0.322060   0.001410   0.170023  F  F  F
   0.655980   0.001160   0.167914  F  F  F
   0.822870   0.502300   0.166505  F  F  F
   0.043900   0.710440   0.091418  F  F  F
   0.045380   0.705150   0.253775  T  T  T
   0.107400   0.230940   0.091418  F  F  F
   0.108290   0.231710   0.253690  T  T  T
   0.162400   0.938940   0.091418  F  F  F
   0.164440   0.936960   0.253648  T  T  T
   0.312430   0.570130   0.253457  T  T  T
   0.315400   0.565940   0.091418  F  F  F
   0.368980   0.275320   0.253202  T  T  T
   0.370400   0.273940   0.091418  F  F  F
   0.433900   0.794440   0.091418  F  F  F
   0.436620   0.794320   0.252628  T  T  T
   0.543900   0.210440   0.091418  F  F  F
   0.544340   0.205630   0.253216  T  T  T
   0.607400   0.730940   0.091418  F  F  F
   0.610970   0.726420   0.252961  T  T  T
   0.662400   0.438940   0.091418  F  F  F
   0.667470   0.432000   0.253626  T  T  T
   0.813640   0.066300   0.253690  T  T  T
   0.815400   0.065940   0.091418  F  F  F
   0.870090   0.771510   0.253676  T  T  T
   0.870400   0.773940   0.091418  F  F  F
   0.932890   0.297980   0.253768  T  T  T
   0.933900   0.294440   0.091418  F  F  F
   0.432250   0.967190   0.381877  T  T  T
