# Supplementary material for: Mitigating ion flux vortex enables reversible zinc electrodeposition
Source: Nat Commun. 2025 Aug 8;16:7312. doi: 10.1038/s41467-025-62470-x (PMC12331982; doi:10.1038/s41467-025-62470-x)
Supplement: Supplementary file 5 — Source Data [file 41467_2025_62470_MOESM5_ESM.xlsx]

## Sheet: Fig. 1a
Distance (nm)	Potential (mV)
0	5.98826
14.1421	5.98826
28.2842	-0.46533
42.4262	4.40609
56.5683	2.01323
70.7104	0.27676
84.8525	12.5913
98.9945	9.96574
113.137	3.51703
127.279	-0.46778
141.421	-3.36018
155.563	9.91676
169.705	-0.95515
183.847	10.796
197.989	7.95496
212.131	3.66643
226.273	3.57826
240.415	-1.48416
254.557	6.72547
268.699	-1.33966
282.841	6.30666
296.984	9.73307
311.126	5.98091
325.268	7.99904
339.41	5.8805
353.552	8.60644
367.694	3.86237
381.836	4.8249
395.978	-3.73245
410.12	12.0965
424.262	-2.44421
438.404	6.52953
452.546	4.40854
466.688	1.79036
480.831	11.4695
494.973	9.53713
509.115	16.3189
523.257	9.1771
537.399	3.45825
551.541	-0.01225
565.683	6.26747
579.825	9.72817
593.967	13.3358
608.109	5.29024
622.251	1.94221
636.393	13.3407
650.535	8.67992
664.678	8.78278
678.82	7.36715
692.962	-2.44666
707.104	8.66277
721.246	9.05219
735.388	12.2582
749.53	9.0473
763.672	5.62578
777.814	13.8281
791.956	4.33261
806.098	8.48888
820.24	3.82563
834.383	9.26038
848.525	5.00859
862.667	11.7022
876.809	6.16215
890.951	15.1115
905.093	11.5063
919.235	11.9226
933.377	6.38503
947.519	12.5913
961.661	16.5247
975.803	20.534
989.945	17.1786
1004.09	7.84474
1018.23	18.7681
1032.37	9.09138
1046.51	23.7816
1060.66	20.6442
1074.8	26.4488
1088.94	24.5629
1103.08	27.0145
1117.22	31.739
1131.37	28.898
1145.51	28.7926
1159.65	37.7714
1173.79	38.271
1187.93	39.3168
1202.08	38.1902
1216.22	45.7557
1230.36	43.0469
1244.5	36.3582
1258.64	25.3834
1272.79	30.2401
1286.93	16.9067
1301.07	26.4365
1315.21	25.0454
1329.36	18.9983
1343.5	24.1808
1357.64	18.4522
1371.78	25.5646
1385.92	21.6018
1400.07	22.8093
1414.21	16.27
1428.35	23.2085
1442.49	16.0495
1456.63	24.2249
1470.78	9.96819
1484.92	8.56236
1499.06	29.1943
1513.2	23.3138
1527.34	15.7581
1541.49	23.2158
1555.63	19.9045
1569.77	26.8578
1583.91	26.2234
1598.06	30.9455
1612.2	35.3809
1626.34	35.6994
1640.48	42.7261
1654.62	35.3344
1668.77	39.6842
1682.91	44.4919
1697.05	45.8806
1711.19	56.8383
1725.33	62.1065
1739.47	57.502
1753.62	61.624
1767.76	54.8618
1781.9	47.4652
1796.04	46.368
1810.19	49.258
1824.33	46.7795
1838.47	45.1606
1852.61	41.7243
1866.75	29.547
1880.9	38.2465
1895.04	28.7045
1909.18	26.2504
1923.32	26.5394
1937.46	13.4558
1951.61	19.6743
1965.75	20.1421
1979.89	17.1517
1994.03	23.0224
2008.17	18.4056
2022.32	13.3603
2036.46	16.8994
2050.6	15.4446
2064.74	16.4487
2078.89	20.5046
2093.03	21.7194
2107.17	23.522
2121.31	14.9939
2135.45	20.8475
2149.6	21.2761
2163.74	31.33
2177.88	35.6871
2192.02	26.532
2206.16	27.8889
2220.31	22.4639
2234.45	19.1918
2248.59	20.7348
2262.73	15.6797
2276.87	7.8276
2291.02	3.54887
2305.16	22.4395
2319.3	9.34855
2333.44	9.14036
2347.59	10.8328
2361.73	8.53542
2375.87	10.9405
2390.01	6.41932
2404.15	6.80384
2418.3	-10.105
2432.44	2.78717
2446.58	2.20672
2460.72	1.9716
2474.86	2.65247
2489.01	4.69019
2503.15	-3.27936
2517.29	8.46684
2531.43	4.81265
2545.57	-5.47866
2559.72	-0.42615
2573.86	4.04851
2588	-1.97154
2602.14	-3.93327
2616.28	0.13471
2630.43	-1.14618
2644.57	0.72251
2658.71	-1.82214

## Sheet: Fig. 1d
	Zn2+ transference number
Bare Zn	0.33
LAPO@Zn	0.82

## Sheet: Fig. 2d
Distance along electrode surface (μm)	Relative flux (|N/Navg-1|)
0	0.10188
0.32468	0.1014
0.64935	0.10091
0.97403	0.10042
1.2987	0.09993
1.62338	0.09828
1.94805	0.09665
2.27273	0.09504
2.5974	0.09345
2.92208	0.09064
3.24675	0.08787
3.57143	0.08513
3.8961	0.08243
4.22078	0.07851
4.54545	0.07463
4.87013	0.0708
5.19481	0.06702
5.51948	0.0621
5.84416	0.05722
6.16883	0.0524
6.49351	0.04761
6.81818	0.04173
7.14286	0.0359
7.46753	0.0301
7.79221	0.02434
8.11688	0.01773
8.44156	0.01115
8.76623	0.0046
9.09091	0.00191
9.41558	0.00916
9.74026	0.01636
10.0649	0.02354
10.3896	0.03067
10.7143	0.03827
11.039	0.04586
11.3636	0.05344
11.6883	0.061
12.013	0.06891
12.3377	0.07682
12.6623	0.08472
12.987	0.09261
13.3117	0.10061
13.6364	0.1086
13.961	0.11659
14.2857	0.12457
14.6104	0.13252
14.9351	0.14046
15.2597	0.1484
15.5844	0.15634
15.9091	0.16419
16.2338	0.17204
16.5584	0.17989
16.8831	0.18774
17.2078	0.19533
17.5325	0.20291
17.8571	0.2105
18.1818	0.21808
18.5065	0.22532
18.8312	0.23255
19.1558	0.23979
19.4805	0.24702
19.8052	0.25388
20.1299	0.26073
20.4546	0.26759
20.7792	0.27445
21.1039	0.28099
21.4286	0.28754
21.7533	0.29409
22.0779	0.30064
22.4026	0.3066
22.7273	0.31255
23.052	0.31851
23.3766	0.32447
23.7013	0.32985
24.026	0.33524
24.3507	0.34063
24.6753	0.34602
25	0.35089
25.3247	0.35576
25.6493	0.36064
25.974	0.36551
26.2987	0.36969
26.6234	0.37387
26.948	0.37806
27.2727	0.38225
27.5974	0.38587
27.9221	0.38951
28.2467	0.39314
28.5714	0.39677
28.8961	0.39986
29.2208	0.40295
29.5454	0.40604
29.8701	0.40913
30.1948	0.41156
30.5195	0.414
30.8442	0.41644
31.1688	0.41888
31.4935	0.42069
31.8182	0.42249
32.1429	0.4243
32.4675	0.42611
32.7922	0.4273
33.1169	0.42849
33.4416	0.42968
33.7662	0.43087
34.0909	0.43147
34.4156	0.43207
34.7403	0.43267
35.0649	0.43327
35.3896	0.43328
35.7143	0.43328
36.039	0.43329
36.3636	0.4333
36.6883	0.43272
37.013	0.43214
37.3377	0.43156
37.6623	0.43099
37.987	0.42983
38.3117	0.42867
38.6364	0.42751
38.961	0.42635
39.2857	0.42472
39.6104	0.42309
39.9351	0.42146
40.2597	0.41983
40.5844	0.41771
40.9091	0.41559
41.2338	0.41348
41.5584	0.41136
41.8831	0.4087
42.2078	0.40604
42.5325	0.40339
42.8571	0.40073
43.1818	0.39761
43.5065	0.39449
43.8312	0.39137
44.1558	0.38826
44.4805	0.38466
44.8052	0.38107
45.1299	0.37747
45.4545	0.37388
45.7792	0.36995
46.1039	0.36602
46.4286	0.36209
46.7533	0.35816
47.0779	0.35378
47.4026	0.34941
47.7273	0.34503
48.0519	0.34066
48.3766	0.33582
48.7013	0.33099
49.026	0.32616
49.3507	0.32133
49.6753	0.31623
50	0.31113
50.3247	0.30602
50.6493	0.30092
50.974	0.29552
51.2987	0.29013
51.6234	0.28472
51.9481	0.27932
52.2727	0.27347
52.5974	0.26763
52.9221	0.26178
53.2467	0.25592
53.5714	0.24977
53.8961	0.24362
54.2208	0.23747
54.5455	0.23131
54.8701	0.22489
55.1948	0.21847
55.5195	0.21205
55.8442	0.20564
56.1688	0.19897
56.4935	0.19231
56.8182	0.18565
57.1429	0.17899
57.4675	0.17209
57.7922	0.1652
58.1169	0.15832
58.4416	0.15143
58.7662	0.1442
59.0909	0.13698
59.4156	0.12976
59.7403	0.12255
60.0649	0.11506
60.3896	0.10757
60.7143	0.10008
61.039	0.0926
61.3636	0.08519
61.6883	0.07779
62.013	0.07039
62.3377	0.06299
62.6623	0.05513
62.987	0.04727
63.3117	0.03941
63.6364	0.03155
63.961	0.02346
64.2857	0.01538
64.6104	0.00729
64.9351	0.000791554
65.2597	0.00908
65.5844	0.01737
65.9091	0.02565
66.2338	0.03394
66.5584	0.04205
66.8831	0.05016
67.2078	0.05826
67.5325	0.06637
67.8571	0.07494
68.1818	0.08351
68.5065	0.09207
68.8312	0.10064
69.1558	0.1094
69.4805	0.11815
69.8052	0.12691
70.1299	0.13566
70.4545	0.14453
70.7792	0.15341
71.1039	0.16228
71.4286	0.17115
71.7532	0.17979
72.0779	0.18843
72.4026	0.19706
72.7273	0.20571
73.052	0.21479
73.3766	0.22387
73.7013	0.23295
74.026	0.24203
74.3507	0.2512
74.6753	0.26037
75	0.26953
75.3247	0.27869
75.6493	0.28758
75.974	0.29647
76.2987	0.30535
76.6234	0.31422
76.948	0.32309
77.2727	0.33196
77.5974	0.34082
77.9221	0.34969
78.2468	0.35841
78.5714	0.36712
78.8961	0.37585
79.2208	0.38457
79.5455	0.39331
79.8701	0.40206
80.1948	0.41081
80.5195	0.41956
80.8442	0.42786
81.1688	0.43617
81.4935	0.44448
81.8182	0.4528
82.1429	0.46071
82.4675	0.46862
82.7922	0.47654
83.1169	0.48446
83.4416	0.49193
83.7662	0.4994
84.0909	0.50687
84.4156	0.51434
84.7403	0.52132
85.0649	0.52831
85.3896	0.5353
85.7143	0.54229
86.039	0.54849
86.3636	0.5547
86.6883	0.56091
87.013	0.56713
87.3377	0.57268
87.6623	0.57825
87.987	0.58382
88.3117	0.5894
88.6364	0.5943
88.961	0.59921
89.2857	0.60414
89.6104	0.60908
89.9351	0.61323
90.2597	0.6174
90.5844	0.62159
90.9091	0.6258
91.2338	0.62924
91.5584	0.6327
91.8831	0.63618
92.2078	0.63967
92.5325	0.64235
92.8571	0.64504
93.1818	0.64774
93.5065	0.65046
93.8312	0.65258
94.1558	0.6547
94.4805	0.65684
94.8052	0.659
95.1299	0.66057
95.4545	0.66216
95.7792	0.66376
96.1039	0.66536
96.4286	0.66642
96.7532	0.66748
97.0779	0.66855
97.4026	0.66962
97.7273	0.67026
98.052	0.6709
98.3766	0.67154
98.7013	0.67219
99.026	0.67239
99.3507	0.67259
99.6753	0.67279
100	0.673

## Sheet: Fig. 2e
Distance along electrode surface (μm)	Relative flux (|N/Navg-1|)
0	0.01481
0.32468	0.01458
0.64935	0.01434
0.97403	0.0141
1.2987	0.01386
1.62338	0.01298
1.94805	0.01212
2.27273	0.01126
2.5974	0.01041
2.92208	0.00906
3.24675	0.00772
3.57143	0.0064
3.8961	0.00509
4.22078	0.00329
4.54545	0.00151
4.87013	0.000264087
5.19481	0.00202
5.51948	0.00412
5.84416	0.0062
6.16883	0.00827
6.49351	0.01033
6.81818	0.01286
7.14286	0.01538
7.46753	0.01789
7.79221	0.02038
8.11688	0.02328
8.44156	0.02616
8.76623	0.02904
9.09091	0.0319
9.41558	0.03496
9.74026	0.038
10.0649	0.04105
10.3896	0.04408
10.7143	0.0473
11.039	0.05051
11.3636	0.05372
11.6883	0.05694
12.013	0.06002
12.3377	0.06312
12.6623	0.06621
12.987	0.06932
13.3117	0.07263
13.6364	0.07595
13.961	0.07928
14.2857	0.08262
14.6104	0.08576
14.9351	0.0889
15.2597	0.09205
15.5844	0.09521
15.9091	0.09812
16.2338	0.10104
16.5584	0.10395
16.8831	0.10687
17.2078	0.10981
17.5325	0.11275
17.8571	0.11569
18.1818	0.11864
18.5065	0.12141
18.8312	0.12418
19.1558	0.12695
19.4805	0.12972
19.8052	0.13238
20.1299	0.13503
20.4546	0.13767
20.7792	0.1403
21.1039	0.14275
21.4286	0.1452
21.7533	0.14763
22.0779	0.15006
22.4026	0.15212
22.7273	0.15417
23.052	0.15621
23.3766	0.15825
23.7013	0.16025
24.026	0.16225
24.3507	0.16424
24.6753	0.16623
25	0.16799
25.3247	0.16974
25.6493	0.1715
25.974	0.17325
26.2987	0.17489
26.6234	0.17653
26.948	0.17818
27.2727	0.17982
27.5974	0.18109
27.9221	0.18235
28.2467	0.18362
28.5714	0.1849
28.8961	0.18588
29.2208	0.18686
29.5454	0.18785
29.8701	0.18883
30.1948	0.18972
30.5195	0.1906
30.8442	0.19149
31.1688	0.19238
31.4935	0.19309
31.8182	0.19381
32.1429	0.19453
32.4675	0.19524
32.7922	0.19584
33.1169	0.19644
33.4416	0.19704
33.7662	0.19764
34.0909	0.19784
34.4156	0.19803
34.7403	0.19823
35.0649	0.19842
35.3896	0.19845
35.7143	0.19848
36.039	0.1985
36.3636	0.19853
36.6883	0.19846
37.013	0.19838
37.3377	0.19831
37.6623	0.19823
37.987	0.19795
38.3117	0.19767
38.6364	0.19739
38.961	0.19711
39.2857	0.19661
39.6104	0.19611
39.9351	0.19561
40.2597	0.1951
40.5844	0.19451
40.9091	0.19393
41.2338	0.19334
41.5584	0.19275
41.8831	0.19184
42.2078	0.19094
42.5325	0.19003
42.8571	0.18912
43.1818	0.18801
43.5065	0.1869
43.8312	0.18579
44.1558	0.18467
44.4805	0.18356
44.8052	0.18244
45.1299	0.18132
45.4545	0.1802
45.7792	0.1789
46.1039	0.17761
46.4286	0.17632
46.7533	0.17503
47.0779	0.17364
47.4026	0.17225
47.7273	0.17087
48.0519	0.16949
48.3766	0.16775
48.7013	0.16602
49.026	0.16429
49.3507	0.16256
49.6753	0.16071
50	0.15885
50.3247	0.157
50.6493	0.15515
50.974	0.15311
51.2987	0.15107
51.6234	0.14904
51.9481	0.14701
52.2727	0.14488
52.5974	0.14276
52.9221	0.14064
53.2467	0.13853
53.5714	0.13623
53.8961	0.13393
54.2208	0.13163
54.5455	0.12934
54.8701	0.12688
55.1948	0.12442
55.5195	0.12195
55.8442	0.11949
56.1688	0.117
56.4935	0.1145
56.8182	0.11199
57.1429	0.10948
57.4675	0.10674
57.7922	0.10399
58.1169	0.10123
58.4416	0.09846
58.7662	0.09541
59.0909	0.09236
59.4156	0.0893
59.7403	0.08623
60.0649	0.08318
60.3896	0.08012
60.7143	0.07705
61.039	0.07398
61.3636	0.07075
61.6883	0.06751
62.013	0.06427
62.3377	0.06103
62.6623	0.05747
62.987	0.0539
63.3117	0.05034
63.6364	0.04679
63.961	0.04322
64.2857	0.03966
64.6104	0.03611
64.9351	0.03256
65.2597	0.02864
65.5844	0.02472
65.9091	0.0208
66.2338	0.01689
66.5584	0.01296
66.8831	0.00904
67.2078	0.00512
67.5325	0.0012
67.8571	0.0033
68.1818	0.00779
68.5065	0.01227
68.8312	0.01674
69.1558	0.02087
69.4805	0.02499
69.8052	0.0291
70.1299	0.0332
70.4545	0.03816
70.7792	0.04312
71.1039	0.04806
71.4286	0.053
71.7532	0.0578
72.0779	0.0626
72.4026	0.0674
72.7273	0.0722
73.052	0.07733
73.3766	0.08247
73.7013	0.08763
74.026	0.0928
74.3507	0.09802
74.6753	0.10326
75	0.10852
75.3247	0.1138
75.6493	0.11933
75.974	0.12488
76.2987	0.13045
76.6234	0.13602
76.948	0.14168
77.2727	0.14734
77.5974	0.15302
77.9221	0.1587
78.2468	0.16457
78.5714	0.17045
78.8961	0.17633
79.2208	0.18221
79.5455	0.1879
79.8701	0.19358
80.1948	0.19925
80.5195	0.20492
80.8442	0.21071
81.1688	0.21649
81.4935	0.22226
81.8182	0.22802
82.1429	0.23392
82.4675	0.23981
82.7922	0.2457
83.1169	0.25159
83.4416	0.25718
83.7662	0.26278
84.0909	0.26838
84.4156	0.27399
84.7403	0.27929
85.0649	0.2846
85.3896	0.28992
85.7143	0.29525
86.039	0.30046
86.3636	0.30567
86.6883	0.3109
87.013	0.31613
87.3377	0.32081
87.6623	0.3255
87.987	0.33019
88.3117	0.3349
88.6364	0.33952
88.961	0.34414
89.2857	0.34877
89.6104	0.35341
89.9351	0.3571
90.2597	0.36078
90.5844	0.36447
90.9091	0.36816
91.2338	0.37155
91.5584	0.37493
91.8831	0.37831
92.2078	0.38169
92.5325	0.38449
92.8571	0.38729
93.1818	0.39009
93.5065	0.39289
93.8312	0.39533
94.1558	0.39777
94.4805	0.40021
94.8052	0.40266
95.1299	0.40447
95.4545	0.40629
95.7792	0.40812
96.1039	0.40995
96.4286	0.41124
96.7532	0.41253
97.0779	0.41383
97.4026	0.41514
97.7273	0.41601
98.052	0.41689
98.3766	0.41778
98.7013	0.41867
99.026	0.41884
99.3507	0.419
99.6753	0.41917
100	0.41935

## Sheet: Fig. 2f
1000/T (K-1)	ln(Rct-1 (Ω-1)) (Bare Zn)	ln(Rct-1 (Ω-1)) (LAPO@Zn)
3.41122	-8.49372	-9.11877
3.2987	-7.86134	-8.71342
3.19336	-7.23418	-8.29705
3.09454	-6.80793	-7.83597
3.00165	-6.25383	-7.48493
2.91418	-5.61313	-7.1624

## Sheet: Fig. 2g
Time (s)	Current density (mA cm-2)
	Exp.	DL	2D	3D	Total
0	12.5078	10.2	0	0	10.2
0.1	12.2328	10.0998	0.25019	1.46507e-06	10.35
0.2	11.4138	10.0006	0.50035	1.17206e-05	10.501
0.3	10.7538	9.90236	0.75044	3.9557e-05	10.6528
0.4	10.3621	9.80508	1.00041	9.37646e-05	10.8056
0.5	10.1771	9.70877	1.25024	0.000183134	10.9592
0.6	10.1321	9.6134	1.49989	0.000316455	11.1136
0.7	10.1814	9.51896	1.74932	0.000502517	11.2688
0.8	10.2916	9.42546	1.9985	0.00075011	11.4247
0.9	10.4437	9.33287	2.24739	0.00107	11.5813
1	10.6239	9.24119	2.49595	0.00147	11.7386
1.1	10.8227	9.15042	2.74415	0.00195	11.8965
1.2	11.0335	9.06053	2.99196	0.00253	12.055
1.3	11.2531	8.97153	3.23933	0.00322	12.2141
1.4	11.478	8.8834	3.48623	0.00402	12.3736
1.5	11.7058	8.79614	3.73262	0.00494	12.5337
1.6	11.9358	8.70973	3.97848	0.006	12.6942
1.7	12.1652	8.62418	4.22376	0.0072	12.8551
1.8	12.3944	8.53946	4.46843	0.00854	13.0164
1.9	12.6235	8.45558	4.71246	0.01005	13.1781
2	12.851	8.37252	4.9558	0.01172	13.34
2.1	13.0766	8.29027	5.19843	0.01357	13.5023
2.2	13.3018	8.20884	5.44032	0.0156	13.6647
2.3	13.5237	8.1282	5.68141	0.01782	13.8274
2.4	13.7432	8.04835	5.92169	0.02025	13.9903
2.5	13.9604	7.96929	6.16112	0.02288	14.1533
2.6	14.1745	7.89101	6.39966	0.02574	14.3164
2.7	14.3863	7.8135	6.63729	0.02883	14.4796
2.8	14.5961	7.73674	6.87396	0.03215	14.6428
2.9	14.8023	7.66075	7.10965	0.03571	14.8061
3	15.0069	7.58549	7.34431	0.03953	14.9693
3.1	15.2086	7.51098	7.57793	0.04362	15.1325
3.2	15.4074	7.4372	7.81047	0.04797	15.2956
3.3	15.6027	7.36414	8.04189	0.05261	15.4586
3.4	15.7964	7.2918	8.27216	0.05754	15.6215
3.5	15.9877	7.22018	8.50125	0.06276	15.7842
3.6	16.1757	7.14925	8.72914	0.06829	15.9467
3.7	16.3624	7.07902	8.95578	0.07413	16.1089
3.8	16.5455	7.00949	9.18115	0.0803	16.2709
3.9	16.7265	6.94063	9.40522	0.0868	16.4326
4	16.9059	6.87245	9.62796	0.09364	16.594
4.1	17.0831	6.80494	9.84934	0.10083	16.7551
4.2	17.2587	6.7381	10.0693	0.10838	16.9158
4.3	17.4319	6.67191	10.2879	0.11629	17.0761
4.4	17.6013	6.60637	10.505	0.12458	17.2359
4.5	17.7691	6.54147	10.7206	0.13325	17.3954
4.6	17.9348	6.47722	10.9348	0.14232	17.5543
4.7	18.0976	6.41359	11.1474	0.15178	17.7127
4.8	18.2601	6.35059	11.3584	0.16165	17.8707
4.9	18.4197	6.28821	11.5679	0.17194	18.028
5	18.577	6.22644	11.7757	0.18266	18.1848
5.1	18.7335	6.16527	11.9819	0.19381	18.341
5.2	18.8879	6.10471	12.1864	0.2054	18.4965
5.3	19.0395	6.04475	12.3893	0.21744	18.6515
5.4	19.1896	5.98537	12.5904	0.22994	18.8057
5.5	19.3375	5.92657	12.7898	0.24291	18.9593
5.6	19.4839	5.86835	12.9874	0.25635	19.1121
5.7	19.6278	5.81071	13.1832	0.27028	19.2642
5.8	19.7708	5.75363	13.3772	0.28469	19.4155
5.9	19.9117	5.69711	13.5694	0.29961	19.5661
6	20.0504	5.64115	13.7597	0.31503	19.7159
6.1	20.1887	5.58573	13.9482	0.33097	19.8649
6.2	20.3243	5.53087	14.1347	0.34744	20.013
6.3	20.4577	5.47654	14.3193	0.36443	20.1603
6.4	20.5904	5.42274	14.5019	0.38197	20.3066
6.5	20.7218	5.36947	14.6826	0.40005	20.4521
6.6	20.852	5.31673	14.8613	0.41869	20.5968
6.7	20.9801	5.2645	15.038	0.43789	20.7404
6.8	21.1069	5.21279	15.2127	0.45766	20.8832
6.9	21.2325	5.16158	15.3854	0.47801	21.0249
7	21.3574	5.11088	15.5559	0.49894	21.1657
7.1	21.4791	5.06067	15.7244	0.52047	21.3056
7.2	21.601	5.01096	15.8908	0.5426	21.4444
7.3	21.7194	4.96174	16.0551	0.56534	21.5821
7.4	21.8383	4.913	16.2172	0.58869	21.7189
7.5	21.9552	4.86474	16.3772	0.61267	21.8546
7.6	22.0718	4.81695	16.5351	0.63728	21.9893
7.7	22.1863	4.76963	16.6907	0.66252	22.1229
7.8	22.3009	4.72278	16.8442	0.68841	22.2554
7.9	22.4133	4.67639	16.9955	0.71496	22.3868
8	22.5247	4.63045	17.1445	0.74216	22.5171
8.1	22.6342	4.58497	17.2913	0.77003	22.6463
8.2	22.7428	4.53993	17.4359	0.79857	22.7744
8.3	22.8503	4.49533	17.5782	0.82779	22.9014
8.4	22.9567	4.45117	17.7183	0.8577	23.0271
8.5	23.0621	4.40745	17.856	0.8883	23.1518
8.6	23.1654	4.36415	17.9915	0.91961	23.2753
8.7	23.2684	4.32128	18.1247	0.95162	23.3976
8.8	23.3699	4.27884	18.2556	0.98434	23.5187
8.9	23.4695	4.2368	18.3841	1.01778	23.6387
9	23.5702	4.19519	18.5103	1.05195	23.7575
9.1	23.6694	4.15398	18.6342	1.08685	23.875
9.2	23.768	4.11317	18.7557	1.12249	23.9914
9.3	23.8646	4.07277	18.8749	1.15888	24.1066
9.4	23.9601	4.03276	18.9918	1.19602	24.2205
9.5	24.0557	3.99315	19.1062	1.23391	24.3333
9.6	24.1495	3.95392	19.2183	1.27256	24.4448
9.7	24.2439	3.91508	19.3281	1.31198	24.5551
9.8	24.3362	3.87662	19.4354	1.35218	24.6642
9.9	24.4281	3.83854	19.5404	1.39316	24.7721
10	24.5193	3.80084	19.6429	1.43492	24.8787
10.1	24.6088	3.7635	19.7431	1.47747	24.9841
10.2	24.6983	3.72653	19.8409	1.52082	25.0882
10.3	24.7869	3.68992	19.9363	1.56497	25.1912
10.4	24.8742	3.65368	20.0293	1.60992	25.2929
10.5	24.961	3.61779	20.1198	1.65568	25.3933
10.6	25.0463	3.58225	20.208	1.70226	25.4926
10.7	25.1305	3.54706	20.2938	1.74966	25.5905
10.8	25.2154	3.51222	20.3772	1.79789	25.6873
10.9	25.2985	3.47772	20.4582	1.84695	25.7828
11	25.3807	3.44355	20.5368	1.89684	25.8772
11.1	25.4628	3.40973	20.6129	1.94756	25.9702
11.2	25.544	3.37623	20.6867	1.99913	26.0621
11.3	25.6246	3.34307	20.7581	2.05155	26.1527
11.4	25.7042	3.31023	20.8271	2.10482	26.2421
11.5	25.7834	3.27771	20.8937	2.15894	26.3304
11.6	25.861	3.24552	20.9579	2.21392	26.4174
11.7	25.9389	3.21363	21.0197	2.26977	26.5032
11.8	26.0157	3.18207	21.0792	2.32648	26.5878
11.9	26.0908	3.15081	21.1363	2.38405	26.6712
12	26.1667	3.11986	21.191	2.4425	26.7534
12.1	26.2412	3.08921	21.2434	2.50183	26.8344
12.2	26.3142	3.05887	21.2934	2.56203	26.9143
12.3	26.3871	3.02882	21.341	2.62312	26.993
12.4	26.4593	2.99907	21.3863	2.68509	27.0705
12.5	26.5309	2.96961	21.4293	2.74794	27.1469
12.6	26.6015	2.94043	21.47	2.81168	27.2221
12.7	26.673	2.91155	21.5083	2.87632	27.2962
12.8	26.7435	2.88295	21.5443	2.94185	27.3691
12.9	26.8133	2.85463	21.578	3.00827	27.4409
13	26.8817	2.82659	21.6094	3.07559	27.5116
13.1	26.9506	2.79882	21.6386	3.14381	27.5812
13.2	27.0182	2.77133	21.6655	3.21293	27.6497
13.3	27.0851	2.74411	21.6901	3.28296	27.7171
13.4	27.1517	2.71715	21.7124	3.35389	27.7835
13.5	27.2177	2.69046	21.7325	3.42572	27.8487
13.6	27.2821	2.66403	21.7505	3.49846	27.9129
13.7	27.3471	2.63786	21.7661	3.5721	27.9761
13.8	27.4111	2.61195	21.7796	3.64665	28.0382
13.9	27.4745	2.58629	21.7909	3.72211	28.0993
14	27.5373	2.56089	21.8	3.79848	28.1594
14.1	27.5996	2.53573	21.8069	3.87576	28.2184
14.2	27.661	2.51082	21.8117	3.95395	28.2765
14.3	27.7218	2.48616	21.8144	4.03304	28.3336
14.4	27.7823	2.46174	21.8149	4.11305	28.3897
14.5	27.8424	2.43756	21.8133	4.19396	28.4449
14.6	27.9021	2.41361	21.8097	4.27579	28.4991
14.7	27.9611	2.3899	21.8039	4.35851	28.5524
14.8	28.0196	2.36643	21.7961	4.44215	28.6047
14.9	28.0777	2.34318	21.7863	4.52669	28.6562
15	28.1359	2.32016	21.7744	4.61214	28.7067
15.1	28.1927	2.29737	21.7605	4.69849	28.7564
15.2	28.2489	2.2748	21.7446	4.78574	28.8052
15.3	28.3054	2.25246	21.7267	4.87389	28.8531
15.4	28.3619	2.23033	21.7069	4.96294	28.9002
15.5	28.4172	2.20842	21.6851	5.05289	28.9464
15.6	28.4716	2.18673	21.6614	5.14373	28.9919
15.7	28.5257	2.16525	21.6358	5.23546	29.0365
15.8	28.5803	2.14398	21.6083	5.32808	29.0803
15.9	28.6338	2.12292	21.5789	5.42159	29.1234
16	28.6861	2.10207	21.5476	5.51599	29.1657
16.1	28.7396	2.08142	21.5146	5.61126	29.2072
16.2	28.7922	2.06097	21.4797	5.70742	29.248
16.3	28.8441	2.04073	21.443	5.80445	29.2881
16.4	28.8953	2.02068	21.4045	5.90235	29.3275
16.5	28.946	2.00083	21.3643	6.00112	29.3662
16.6	28.996	1.98118	21.3223	6.10075	29.4042
16.7	29.0459	1.96172	21.2786	6.20124	29.4416
16.8	29.0954	1.94244	21.2332	6.30259	29.4782
16.9	29.1451	1.92336	21.1861	6.40479	29.5143
17	29.1937	1.90447	21.1374	6.50784	29.5497
17.1	29.2416	1.88576	21.0871	6.61173	29.5845
17.2	29.2896	1.86724	21.0351	6.71646	29.6188
17.3	29.3376	1.8489	20.9815	6.82203	29.6524
17.4	29.3845	1.83073	20.9263	6.92842	29.6855
17.5	29.4309	1.81275	20.8696	7.03563	29.718
17.6	29.4774	1.79494	20.8114	7.14366	29.75
17.7	29.5232	1.77731	20.7516	7.2525	29.7814
17.8	29.5692	1.75985	20.6904	7.36215	29.8124
17.9	29.6145	1.74257	20.6277	7.4726	29.8428
18	29.6587	1.72545	20.5635	7.58384	29.8728
18.1	29.7027	1.7085	20.4979	7.69587	29.9023
18.2	29.7458	1.69172	20.4309	7.80868	29.9313
18.3	29.7896	1.6751	20.3625	7.92226	29.9599
18.4	29.8338	1.65864	20.2928	8.03662	29.9881
18.5	29.8775	1.64235	20.2218	8.15173	30.0158
18.6	29.9196	1.62622	20.1494	8.2676	30.0432
18.7	29.9622	1.61024	20.0757	8.38421	30.0702
18.8	30.0038	1.59443	20.0008	8.50156	30.0968
18.9	30.0453	1.57876	19.9246	8.61964	30.123
19	30.0867	1.56326	19.8471	8.73845	30.1488
19.1	30.1265	1.5479	19.7685	8.85797	30.1744
19.2	30.1673	1.53269	19.6887	8.9782	30.1996
19.3	30.2058	1.51764	19.6078	9.09913	30.2245
19.4	30.2458	1.50273	19.5257	9.22075	30.2492
19.5	30.2862	1.48797	19.4425	9.34306	30.2735
19.6	30.3247	1.47335	19.3581	9.46603	30.2975
19.7	30.364	1.45888	19.2728	9.58968	30.3213
19.8	30.4025	1.44455	19.1864	9.71397	30.3449
19.9	30.4411	1.43036	19.0989	9.83892	30.3682
20	30.4788	1.41631	19.0105	9.9645	30.3913
20.1	30.5165	1.4024	18.9211	10.0907	30.4142
20.2	30.5541	1.38862	18.8307	10.2175	30.4368
20.3	30.5909	1.37498	18.7394	10.345	30.4593
20.4	30.6275	1.36147	18.6471	10.473	30.4816
20.5	30.6653	1.3481	18.554	10.6016	30.5038
20.6	30.7015	1.33486	18.46	10.7309	30.5257
20.7	30.7373	1.32174	18.3652	10.8606	30.5476
20.8	30.7734	1.30876	18.2695	10.991	30.5693
20.9	30.8088	1.2959	18.1731	11.1219	30.5908
21	30.8431	1.28317	18.0759	11.2533	30.6123
21.1	30.8779	1.27057	17.9779	11.3852	30.6337
21.2	30.9118	1.25809	17.8791	11.5177	30.6549
21.3	30.9457	1.24573	17.7797	11.6507	30.6761
21.4	30.9807	1.23349	17.6796	11.7841	30.6972
21.5	31.0137	1.22138	17.5788	11.9181	30.7182
21.6	31.0473	1.20938	17.4773	12.0525	30.7392
21.7	31.0795	1.1975	17.3752	12.1874	30.7601
21.8	31.1127	1.18574	17.2725	12.3227	30.781
21.9	31.1443	1.17409	17.1693	12.4584	30.8018
22	31.1759	1.16256	17.0654	12.5946	30.8226
22.1	31.2068	1.15114	16.9611	12.7312	30.8434
22.2	31.2395	1.13983	16.8562	12.8682	30.8642
22.3	31.2707	1.12863	16.7508	13.0056	30.885
22.4	31.3021	1.11754	16.6449	13.1434	30.9058
22.5	31.3332	1.10657	16.5385	13.2815	30.9266
22.6	31.3639	1.0957	16.4317	13.42	30.9475
22.7	31.3952	1.08493	16.3245	13.5588	30.9683
22.8	31.4256	1.07428	16.2169	13.698	30.9892
22.9	31.4547	1.06372	16.1089	13.8375	31.0101
23	31.4844	1.05327	16.0006	13.9772	31.0311
23.1	31.514	1.04293	15.8919	14.1173	31.0522
23.2	31.5438	1.03268	15.7829	14.2576	31.0732
23.3	31.5734	1.02254	15.6736	14.3983	31.0944
23.4	31.6025	1.01249	15.564	14.5391	31.1156
23.5	31.631	1.00255	15.4541	14.6802	31.1369
23.6	31.6586	0.9927	15.344	14.8215	31.1583
23.7	31.6858	0.98295	15.2337	14.9631	31.1797
23.8	31.7136	0.97329	15.1232	15.1048	31.2013
23.9	31.7425	0.96373	15.0124	15.2467	31.2229
24	31.77	0.95427	14.9016	15.3888	31.2446
24.1	31.7971	0.94489	14.7905	15.531	31.2664
24.2	31.824	0.93561	14.6793	15.6734	31.2884
24.3	31.8508	0.92642	14.568	15.816	31.3104
24.4	31.8773	0.91732	14.4566	15.9586	31.3325
24.5	31.9031	0.90831	14.3451	16.1014	31.3548
24.6	31.929	0.89939	14.2336	16.2442	31.3772
24.7	31.9557	0.89055	14.122	16.3871	31.3996
24.8	31.9813	0.8818	14.0103	16.5301	31.4222
24.9	32.0072	0.87314	13.8987	16.6731	31.445
25	32.0316	0.86456	13.787	16.8162	31.4678
25.1	32.0576	0.85607	13.6754	16.9593	31.4908
25.2	32.0829	0.84766	13.5638	17.1025	31.5139
25.3	32.1075	0.83934	13.4522	17.2456	31.5371
25.4	32.1316	0.83109	13.3407	17.3887	31.5605
25.5	32.1551	0.82293	13.2293	17.5317	31.584
25.6	32.1799	0.81484	13.118	17.6747	31.6076
25.7	32.2057	0.80684	13.0068	17.8177	31.6314
25.8	32.23	0.79891	12.8957	17.9606	31.6552
25.9	32.2532	0.79107	12.7848	18.1034	31.6793
26	32.2775	0.78329	12.674	18.2462	31.7034
26.1	32.3005	0.7756	12.5633	18.3888	31.7277
26.2	32.3248	0.76798	12.4529	18.5312	31.7521
26.3	32.3481	0.76044	12.3426	18.6736	31.7767
26.4	32.37	0.75297	12.2326	18.8158	31.8013
26.5	32.3917	0.74557	12.1227	18.9578	31.8261
26.6	32.4132	0.73825	12.0131	19.0997	31.8511
26.7	32.4359	0.731	11.9038	19.2414	31.8761
26.8	32.4582	0.72382	11.7947	19.3828	31.9013
26.9	32.4804	0.7167	11.6859	19.5241	31.9267
27	32.5028	0.70966	11.5774	19.6651	31.9521
27.1	32.5238	0.70269	11.4691	19.8058	31.9777
27.2	32.5452	0.69579	11.3612	19.9464	32.0034
27.3	32.5671	0.68896	11.2536	20.0866	32.0292
27.4	32.5881	0.68219	11.1463	20.2266	32.0551
27.5	32.6093	0.67549	11.0394	20.3663	32.0811
27.6	32.6295	0.66885	10.9328	20.5056	32.1073
27.7	32.6494	0.66228	10.8265	20.6447	32.1335
27.8	32.6701	0.65578	10.7207	20.7834	32.1599
27.9	32.6915	0.64933	10.6152	20.9218	32.1863
28	32.711	0.64296	10.5102	21.0598	32.2129
28.1	32.7315	0.63664	10.4055	21.1974	32.2396
28.2	32.7517	0.63039	10.3012	21.3347	32.2663
28.3	32.7707	0.62419	10.1974	21.4716	32.2932
28.4	32.791	0.61806	10.094	21.6081	32.3201
28.5	32.8108	0.61199	9.99104	21.7441	32.3472
28.6	32.8301	0.60598	9.88853	21.8798	32.3743
28.7	32.8502	0.60003	9.78648	22.0149	32.4014
28.8	32.869	0.59413	9.6849	22.1497	32.4287
28.9	32.8863	0.5883	9.58379	22.2839	32.456
29	32.9052	0.58252	9.48316	22.4177	32.4834
29.1	32.9243	0.5768	9.38303	22.5511	32.5109
29.2	32.9432	0.57113	9.28339	22.6839	32.5384
29.3	32.962	0.56552	9.18426	22.8162	32.566
29.4	32.981	0.55996	9.08564	22.948	32.5936
29.5	32.9981	0.55446	8.98754	23.0792	32.6212
29.6	33.016	0.54902	8.88997	23.2099	32.6489
29.7	33.0334	0.54362	8.79293	23.3401	32.6767
29.8	33.0521	0.53828	8.69644	23.4697	32.7045
29.9	33.0695	0.533	8.60048	23.5988	32.7323
30	33.0865	0.52776	8.50508	23.7272	32.7601
30.1	33.1037	0.52258	8.41024	23.8551	32.7879
30.2	33.12	0.51744	8.31596	23.9824	32.8158
30.3	33.1366	0.51236	8.22225	24.109	32.8437
30.4	33.1539	0.50733	8.12912	24.2351	32.8715
30.5	33.1707	0.50234	8.03656	24.3605	32.8994
30.6	33.1882	0.49741	7.94459	24.4853	32.9273
30.7	33.2044	0.49252	7.8532	24.6094	32.9552
30.8	33.2197	0.48768	7.76241	24.7329	32.983
30.9	33.2373	0.48289	7.67222	24.8557	33.0108
31	33.2526	0.47815	7.58262	24.9779	33.0386
31.1	33.2689	0.47345	7.49364	25.0993	33.0664
31.2	33.285	0.4688	7.40526	25.2201	33.0942
31.3	33.3014	0.4642	7.3175	25.3402	33.1219
31.4	33.3171	0.45964	7.23035	25.4596	33.1495
31.5	33.3333	0.45512	7.14382	25.5782	33.1772
31.6	33.3481	0.45065	7.05792	25.6962	33.2047
31.7	33.3629	0.44623	6.97264	25.8134	33.2323
31.8	33.3777	0.44184	6.88799	25.9299	33.2597
31.9	33.3927	0.4375	6.80397	26.0456	33.2871
32	33.4084	0.4332	6.72058	26.1606	33.3144
32.1	33.4235	0.42895	6.63783	26.2749	33.3417
32.2	33.4382	0.42474	6.55572	26.3884	33.3688
32.3	33.4539	0.42056	6.47424	26.5011	33.3959
32.4	33.4682	0.41643	6.39341	26.613	33.4229
32.5	33.4817	0.41234	6.31323	26.7242	33.4498
32.6	33.4956	0.40829	6.23369	26.8346	33.4766
32.7	33.5108	0.40428	6.15479	26.9442	33.5033
32.8	33.5257	0.40031	6.07654	27.053	33.5299
32.9	33.5396	0.39638	5.99894	27.161	33.5563
33	33.5537	0.39248	5.92199	27.2682	33.5827
33.1	33.5674	0.38863	5.84569	27.3746	33.6089
33.2	33.5821	0.38481	5.77005	27.4802	33.635
33.3	33.5973	0.38103	5.69505	27.5849	33.661
33.4	33.6108	0.37729	5.62071	27.6889	33.6869
33.5	33.6242	0.37358	5.54702	27.792	33.7126
33.6	33.6383	0.36991	5.47398	27.8943	33.7382
33.7	33.652	0.36628	5.40159	27.9957	33.7636
33.8	33.6653	0.36268	5.32985	28.0963	33.7889
33.9	33.6785	0.35912	5.25877	28.1961	33.814
34	33.6917	0.35559	5.18834	28.295	33.839
34.1	33.7046	0.3521	5.11856	28.3931	33.8638
34.2	33.7173	0.34864	5.04943	28.4903	33.8884
34.3	33.73	0.34521	4.98096	28.5867	33.9129
34.4	33.7433	0.34182	4.91313	28.6823	33.9372
34.5	33.7558	0.33846	4.84594	28.7769	33.9613
34.6	33.768	0.33514	4.77941	28.8707	33.9853
34.7	33.7796	0.33185	4.71352	28.9637	34.0091
34.8	33.7921	0.32859	4.64828	29.0558	34.0326
34.9	33.8044	0.32536	4.58368	29.147	34.056
35	33.8162	0.32216	4.51972	29.2374	34.0793
35.1	33.8286	0.319	4.4564	29.3269	34.1023
35.2	33.8402	0.31587	4.39373	29.4155	34.1251
35.3	33.852	0.31276	4.33168	29.5033	34.1477
35.4	33.864	0.30969	4.27028	29.5902	34.1701
35.5	33.8758	0.30665	4.2095	29.6762	34.1923
35.6	33.8876	0.30364	4.14936	29.7613	34.2143
35.7	33.8995	0.30065	4.08985	29.8456	34.2361
35.8	33.9117	0.2977	4.03096	29.9291	34.2577
35.9	33.9228	0.29478	3.9727	30.0116	34.2791
36	33.9346	0.29188	3.91506	30.0933	34.3002
36.1	33.9459	0.28901	3.85804	30.1741	34.3212
36.2	33.9579	0.28617	3.80164	30.2541	34.3419
36.3	33.9691	0.28336	3.74585	30.3331	34.3624
36.4	33.98	0.28058	3.69068	30.4114	34.3826
36.5	33.9902	0.27782	3.63611	30.4887	34.4027
36.6	34.0018	0.27509	3.58215	30.5652	34.4225
36.7	34.013	0.27239	3.52879	30.6409	34.442
36.8	34.0248	0.26972	3.47604	30.7156	34.4614
36.9	34.0354	0.26707	3.42388	30.7895	34.4805
37	34.0469	0.26444	3.37232	30.8626	34.4994
37.1	34.0573	0.26185	3.32135	30.9348	34.518
37.2	34.0686	0.25927	3.27096	31.0062	34.5364
37.3	34.0794	0.25673	3.22117	31.0767	34.5546
37.4	34.0896	0.2542	3.17195	31.1464	34.5725
37.5	34.1002	0.25171	3.12331	31.2152	34.5902
37.6	34.1095	0.24923	3.07525	31.2832	34.6077
37.7	34.1198	0.24679	3.02776	31.3503	34.6249
37.8	34.1305	0.24436	2.98084	31.4167	34.6419
37.9	34.1407	0.24196	2.93448	31.4822	34.6586
38	34.1509	0.23959	2.88868	31.5468	34.6751
38.1	34.1607	0.23723	2.84344	31.6106	34.6913
38.2	34.1712	0.2349	2.79876	31.6737	34.7073
38.3	34.1823	0.23259	2.75462	31.7359	34.7231
38.4	34.1919	0.23031	2.71103	31.7973	34.7386
38.5	34.2015	0.22805	2.66798	31.8578	34.7539
38.6	34.2118	0.22581	2.62548	31.9176	34.7689
38.7	34.2225	0.22359	2.5835	31.9766	34.7837
38.8	34.2318	0.22139	2.54206	32.0348	34.7982
38.9	34.2421	0.21922	2.50115	32.0922	34.8125
39	34.2518	0.21706	2.46075	32.1488	34.8266
39.1	34.2615	0.21493	2.42088	32.2046	34.8404
39.2	34.2712	0.21282	2.38152	32.2596	34.854
39.3	34.281	0.21073	2.34268	32.3139	34.8673
39.4	34.2896	0.20866	2.30434	32.3674	34.8804
39.5	34.2989	0.20661	2.2665	32.4201	34.8932
39.6	34.3081	0.20458	2.22917	32.4721	34.9059
39.7	34.3165	0.20257	2.19232	32.5233	34.9182
39.8	34.3259	0.20058	2.15597	32.5738	34.9304
39.9	34.3348	0.19861	2.12011	32.6236	34.9423
40	34.3437	0.19666	2.08473	32.6726	34.9539
40.1	34.3527	0.19473	2.04983	32.7208	34.9654
40.2	34.364	0.19282	2.0154	32.7684	34.9766
40.3	34.3729	0.19092	1.98144	32.8152	34.9875
40.4	34.382	0.18905	1.94795	32.8613	34.9983
40.5	34.3924	0.18719	1.91491	32.9067	35.0088
40.6	34.4011	0.18535	1.88234	32.9514	35.0191
40.7	34.4096	0.18353	1.85022	32.9954	35.0292
40.8	34.419	0.18173	1.81855	33.0387	35.039
40.9	34.4289	0.17994	1.78732	33.0813	35.0486
41	34.4382	0.17817	1.75654	33.1233	35.058
41.1	34.4463	0.17642	1.72619	33.1645	35.0672
41.2	34.4551	0.17469	1.69627	33.2052	35.0761
41.3	34.4629	0.17297	1.66678	33.2451	35.0849
41.4	34.4716	0.17128	1.63772	33.2844	35.0934
41.5	34.4798	0.16959	1.60907	33.323	35.1017
41.6	34.4884	0.16793	1.58084	33.361	35.1098
41.7	34.4972	0.16628	1.55302	33.3984	35.1177
41.8	34.5055	0.16464	1.52561	33.4352	35.1254
41.9	34.5133	0.16303	1.4986	33.4713	35.1329
42	34.5211	0.16143	1.47199	33.5068	35.1402
42.1	34.5297	0.15984	1.44578	33.5416	35.1473
42.2	34.5372	0.15827	1.41995	33.5759	35.1542
42.3	34.5453	0.15671	1.39451	33.6096	35.1609
42.4	34.5534	0.15518	1.36945	33.6427	35.1673
42.5	34.561	0.15365	1.34477	33.6752	35.1737
42.6	34.5687	0.15214	1.32047	33.7072	35.1798
42.7	34.5762	0.15065	1.29653	33.7385	35.1857
42.8	34.5836	0.14917	1.27296	33.7694	35.1915
42.9	34.5915	0.1477	1.24974	33.7996	35.197
43	34.5989	0.14625	1.22689	33.8293	35.2024
43.1	34.6073	0.14481	1.20439	33.8584	35.2076
43.2	34.6144	0.14339	1.18224	33.8871	35.2127
43.3	34.622	0.14198	1.16043	33.9151	35.2176
43.4	34.6305	0.14059	1.13897	33.9427	35.2222
43.5	34.6382	0.13921	1.11784	33.9697	35.2268
43.6	34.6454	0.13784	1.09704	33.9963	35.2311
43.7	34.652	0.13649	1.07658	34.0223	35.2353
43.8	34.6594	0.13515	1.05644	34.0478	35.2394
43.9	34.6669	0.13382	1.03662	34.0728	35.2433
44	34.6744	0.1325	1.01711	34.0974	35.247
44.1	34.6826	0.1312	0.99793	34.1214	35.2506
44.2	34.6906	0.12991	0.97905	34.145	35.254
44.3	34.6978	0.12864	0.96047	34.1682	35.2573
44.4	34.7046	0.12737	0.9422	34.1908	35.2604
44.5	34.7116	0.12612	0.92423	34.2131	35.2634
44.6	34.7185	0.12488	0.90655	34.2348	35.2663
44.7	34.7253	0.12366	0.88916	34.2562	35.269
44.8	34.7324	0.12244	0.87206	34.2771	35.2716
44.9	34.7388	0.12124	0.85524	34.2975	35.274
45	34.7471	0.12005	0.8387	34.3176	35.2763
45.1	34.7544	0.11887	0.82244	34.3372	35.2785
45.2	34.7613	0.1177	0.80645	34.3564	35.2806
45.3	34.7679	0.11654	0.79073	34.3753	35.2825
45.4	34.7741	0.1154	0.77527	34.3937	35.2844
45.5	34.7805	0.11427	0.76008	34.4117	35.2861
45.6	34.7873	0.11314	0.74514	34.4294	35.2876
45.7	34.7937	0.11203	0.73046	34.4466	35.2891
45.8	34.7993	0.11093	0.71603	34.4635	35.2905
45.9	34.806	0.10984	0.70184	34.4801	35.2918
46	34.8126	0.10876	0.68791	34.4963	35.2929
46.1	34.8193	0.1077	0.67421	34.5121	35.294
46.2	34.8256	0.10664	0.66075	34.5275	35.2949
46.3	34.8319	0.10559	0.64752	34.5427	35.2958
46.4	34.8388	0.10455	0.63453	34.5575	35.2966
46.5	34.8452	0.10353	0.62176	34.5719	35.2972
46.6	34.8518	0.10251	0.60922	34.5861	35.2978
46.7	34.8583	0.1015	0.5969	34.5999	35.2983
46.8	34.8646	0.1005	0.5848	34.6134	35.2987
46.9	34.8711	0.09952	0.57291	34.6266	35.299
47	34.8782	0.09854	0.56123	34.6395	35.2992
47.1	34.8846	0.09757	0.54977	34.6521	35.2994
47.2	34.8918	0.09661	0.53851	34.6644	35.2995
47.3	34.8993	0.09566	0.52745	34.6764	35.2995
47.4	34.9057	0.09472	0.51659	34.6881	35.2994
47.5	34.9117	0.09379	0.50593	34.6995	35.2993
47.6	34.9188	0.09287	0.49546	34.7107	35.2991
47.7	34.9251	0.09196	0.48518	34.7216	35.2988
47.8	34.9305	0.09106	0.47509	34.7323	35.2984
47.9	34.9364	0.09016	0.46519	34.7427	35.298
48	34.9432	0.08928	0.45547	34.7528	35.2976
48.1	34.9488	0.0884	0.44593	34.7627	35.297
48.2	34.9555	0.08753	0.43656	34.7724	35.2965
48.3	34.9617	0.08667	0.42737	34.7818	35.2958
48.4	34.9679	0.08582	0.41835	34.791	35.2951
48.5	34.974	0.08498	0.4095	34.7999	35.2944
48.6	34.9801	0.08414	0.40082	34.8086	35.2936
48.7	34.9861	0.08332	0.3923	34.8171	35.2928
48.8	34.9919	0.0825	0.38394	34.8254	35.2919
48.9	34.9981	0.08169	0.37574	34.8335	35.291
49	35.0045	0.08088	0.36769	34.8414	35.29
49.1	35.0097	0.08009	0.3598	34.8491	35.289
49.2	35.0154	0.0793	0.35206	34.8565	35.2879
49.3	35.0218	0.07852	0.34447	34.8638	35.2868
49.4	35.0279	0.07775	0.33702	34.8709	35.2857
49.5	35.0336	0.07699	0.32972	34.8778	35.2845
49.6	35.0393	0.07623	0.32256	34.8846	35.2833
49.7	35.0443	0.07548	0.31553	34.8911	35.2821
49.8	35.0496	0.07474	0.30865	34.8975	35.2809
49.9	35.056	0.07401	0.3019	34.9037	35.2796
50	35.0616	0.07328	0.29528	34.9097	35.2783
50.1	35.0672	0.07256	0.28879	34.9156	35.2769
50.2	35.0732	0.07185	0.28243	34.9213	35.2756
50.3	35.0781	0.07114	0.27619	34.9269	35.2742
50.4	35.084	0.07044	0.27008	34.9323	35.2728
50.5	35.09	0.06975	0.26409	34.9376	35.2714
50.6	35.095	0.06907	0.25822	34.9427	35.27
50.7	35.1012	0.06839	0.25246	34.9476	35.2685
50.8	35.1059	0.06772	0.24682	34.9525	35.267
50.9	35.1112	0.06705	0.2413	34.9572	35.2655
51	35.1173	0.06639	0.23588	34.9617	35.264
51.1	35.1225	0.06574	0.23058	34.9662	35.2625
51.2	35.1284	0.0651	0.22538	34.9705	35.261
51.3	35.1337	0.06446	0.22029	34.9747	35.2594
51.4	35.1387	0.06382	0.2153	34.9788	35.2579
51.5	35.1446	0.0632	0.21042	34.9827	35.2563
51.6	35.1491	0.06257	0.20563	34.9866	35.2548
51.7	35.1543	0.06196	0.20094	34.9903	35.2532
51.8	35.1597	0.06135	0.19635	34.9939	35.2516
51.9	35.165	0.06075	0.19186	34.9974	35.25
52	35.1703	0.06015	0.18746	35.0008	35.2484
52.1	35.1756	0.05956	0.18314	35.0041	35.2468
52.2	35.1797	0.05898	0.17892	35.0073	35.2452
52.3	35.1846	0.0584	0.17479	35.0104	35.2436
52.4	35.1897	0.05782	0.17074	35.0135	35.242
52.5	35.1945	0.05726	0.16678	35.0164	35.2404
52.6	35.1987	0.05669	0.1629	35.0192	35.2388
52.7	35.2034	0.05614	0.15911	35.022	35.2372
52.8	35.2091	0.05558	0.15539	35.0247	35.2356
52.9	35.2133	0.05504	0.15175	35.0273	35.2341
53	35.2181	0.0545	0.1482	35.0298	35.2325
53.1	35.2234	0.05396	0.14471	35.0322	35.2309
53.2	35.2289	0.05343	0.1413	35.0346	35.2293
53.3	35.2349	0.05291	0.13797	35.0368	35.2277
53.4	35.2394	0.05239	0.1347	35.0391	35.2261
53.5	35.2444	0.05187	0.13151	35.0412	35.2246
53.6	35.2492	0.05136	0.12838	35.0433	35.223
53.7	35.254	0.05086	0.12533	35.0453	35.2215
53.8	35.259	0.05036	0.12234	35.0472	35.2199
53.9	35.2647	0.04986	0.11941	35.0491	35.2184
54	35.2688	0.04937	0.11655	35.0509	35.2169
54.1	35.2738	0.04889	0.11375	35.0527	35.2153
54.2	35.2782	0.04841	0.11102	35.0544	35.2138
54.3	35.2824	0.04793	0.10834	35.056	35.2123
54.4	35.2864	0.04746	0.10572	35.0576	35.2108
54.5	35.2913	0.047	0.10316	35.0592	35.2093
54.6	35.2961	0.04654	0.10066	35.0607	35.2079
54.7	35.3007	0.04608	0.09821	35.0621	35.2064
54.8	35.3051	0.04563	0.09582	35.0635	35.205
54.9	35.3098	0.04518	0.09348	35.0649	35.2035
55	35.3139	0.04473	0.09119	35.0662	35.2021
55.1	35.3194	0.04429	0.08895	35.0674	35.2007
55.2	35.3235	0.04386	0.08677	35.0686	35.1993
55.3	35.3284	0.04343	0.08463	35.0698	35.1979
55.4	35.3332	0.043	0.08254	35.071	35.1965
55.5	35.3368	0.04258	0.0805	35.072	35.1951
55.6	35.3436	0.04216	0.07851	35.0731	35.1938
55.7	35.3494	0.04175	0.07656	35.0741	35.1924
55.8	35.3541	0.04134	0.07466	35.0751	35.1911
55.9	35.3596	0.04093	0.0728	35.0761	35.1898
56	35.3644	0.04053	0.07098	35.077	35.1885
56.1	35.3695	0.04013	0.0692	35.0779	35.1872
56.2	35.3737	0.03974	0.06747	35.0787	35.1859
56.3	35.3775	0.03935	0.06577	35.0796	35.1847
56.4	35.383	0.03896	0.06412	35.0804	35.1834
56.5	35.3883	0.03858	0.0625	35.0811	35.1822
56.6	35.3924	0.0382	0.06092	35.0819	35.181
56.7	35.3965	0.03782	0.05938	35.0826	35.1798
56.8	35.3996	0.03745	0.05787	35.0833	35.1786
56.9	35.4038	0.03708	0.0564	35.0839	35.1774
57	35.4081	0.03672	0.05496	35.0846	35.1763
57.1	35.4131	0.03636	0.05356	35.0852	35.1751
57.2	35.4164	0.036	0.05219	35.0858	35.174
57.3	35.4211	0.03565	0.05085	35.0864	35.1729
57.4	35.4258	0.0353	0.04955	35.0869	35.1718
57.5	35.4302	0.03495	0.04827	35.0874	35.1707
57.6	35.4342	0.03461	0.04703	35.0879	35.1696
57.7	35.438	0.03427	0.04582	35.0884	35.1685
57.8	35.4431	0.03393	0.04463	35.0889	35.1675
57.9	35.4478	0.0336	0.04347	35.0894	35.1664
58	35.4522	0.03327	0.04234	35.0898	35.1654
58.1	35.4563	0.03294	0.04124	35.0902	35.1644
58.2	35.4614	0.03262	0.04017	35.0906	35.1634
58.3	35.4661	0.0323	0.03912	35.091	35.1624
58.4	35.47	0.03198	0.03809	35.0914	35.1615
58.5	35.4735	0.03167	0.03709	35.0918	35.1605
58.6	35.4782	0.03135	0.03612	35.0921	35.1596
58.7	35.4815	0.03105	0.03517	35.0924	35.1587
58.8	35.4854	0.03074	0.03424	35.0928	35.1577
58.9	35.4901	0.03044	0.03334	35.0931	35.1568
59	35.4945	0.03014	0.03245	35.0934	35.1559
59.1	35.4983	0.02984	0.03159	35.0936	35.1551
59.2	35.5026	0.02955	0.03075	35.0939	35.1542
59.3	35.5064	0.02926	0.02993	35.0942	35.1534
59.4	35.5107	0.02897	0.02914	35.0944	35.1525
59.5	35.5146	0.02869	0.02836	35.0947	35.1517
59.6	35.5189	0.02841	0.0276	35.0949	35.1509
59.7	35.5236	0.02813	0.02686	35.0951	35.1501
59.8	35.5273	0.02785	0.02614	35.0953	35.1493
59.9	35.5309	0.02758	0.02543	35.0955	35.1486
60	35.5351	0.02731	0.02475	35.0957	35.1478
60.1	35.5396	0.02704	0.02408	35.0959	35.147
60.2	35.5428	0.02677	0.02343	35.0961	35.1463
60.3	35.5473	0.02651	0.02279	35.0963	35.1456
60.4	35.551	0.02625	0.02217	35.0964	35.1449
60.5	35.5551	0.02599	0.02157	35.0966	35.1442
60.6	35.5588	0.02574	0.02098	35.0968	35.1435
60.7	35.5622	0.02548	0.02041	35.0969	35.1428
60.8	35.5665	0.02523	0.01985	35.097	35.1421
60.9	35.5709	0.02499	0.0193	35.0972	35.1415

## Sheet: Fig. 2h
Time (s)	Current density (mA cm-2)
	Exp.	DL	2D	3D	Total
0	12.6228	13.6522	0	0	13.6522
0.1	13.3259	12.7884	0.94638	0.03035	13.7652
0.2	14.21	11.9793	1.87716	0.1211	13.9776
0.3	14.9235	11.2214	2.77715	0.27136	14.2699
0.4	15.5772	10.5114	3.63202	0.47964	14.6231
0.5	16.1543	9.84637	4.42864	0.74392	15.0189
0.6	16.6445	9.2234	5.15545	1.06165	15.4405
0.7	17.0489	8.63984	5.80272	1.42978	15.8723
0.8	17.3778	8.09321	6.36273	1.84484	16.3008
0.9	17.6432	7.58115	6.82998	2.30298	16.7141
1	17.8588	7.1015	7.20117	2.80004	17.1027
1.1	18.0342	6.65219	7.47523	3.33158	17.459
1.2	18.1778	6.23131	7.65323	3.89299	17.7775
1.3	18.2962	5.83706	7.73822	4.47952	18.0548
1.4	18.3926	5.46775	7.73504	5.08636	18.2891
1.5	18.4728	5.12181	7.65007	5.70872	18.4806
1.6	18.5382	4.79776	7.49095	6.34186	18.6306
1.7	18.5901	4.49421	7.26626	6.98118	18.7416
1.8	18.6345	4.20986	6.98525	7.62225	18.8174
1.9	18.6702	3.94351	6.65754	8.26086	18.8619
2	18.6982	3.694	6.2928	8.89307	18.8799
2.1	18.7195	3.46029	5.90051	9.51524	18.876
2.2	18.7361	3.24136	5.48974	10.1241	18.8552
2.3	18.7476	3.03628	5.06895	10.7166	18.8218
2.4	18.7559	2.84418	4.64586	11.2902	18.7802
2.5	18.7613	2.66423	4.22729	11.8427	18.7342
2.6	18.7633	2.49566	3.81913	12.3721	18.6869
2.7	18.7625	2.33776	3.42632	12.8771	18.6412
2.8	18.7597	2.18985	3.05279	13.3565	18.5991
2.9	18.7547	2.0513	2.70157	13.8094	18.5623
3	18.7483	1.92152	2.37476	14.2355	18.5317
3.1	18.7412	1.79995	2.07369	14.6344	18.508
3.2	18.7329	1.68607	1.79895	15.0063	18.4914
3.3	18.723	1.57939	1.5505	15.3516	18.4815
3.4	18.7127	1.47946	1.32778	15.6708	18.4781
3.5	18.7014	1.38586	1.12983	15.9647	18.4803
3.6	18.6896	1.29818	0.95531	16.234	18.4875
3.7	18.6774	1.21604	0.80268	16.4799	18.4986
3.8	18.6652	1.1391	0.67023	16.7035	18.5129
3.9	18.6522	1.06703	0.55618	16.906	18.5292
4	18.6396	0.99952	0.45869	17.0887	18.5469
4.1	18.6267	0.93628	0.37597	17.2528	18.5651
4.2	18.6128	0.87704	0.30629	17.3997	18.583
4.3	18.5996	0.82155	0.24801	17.5307	18.6002
4.4	18.5873	0.76958	0.1996	17.647	18.6162
4.5	18.5747	0.72088	0.15968	17.7499	18.6304
4.6	18.5619	0.67527	0.12698	17.8406	18.6428
4.7	18.5493	0.63255	0.10037	17.9202	18.6531
4.8	18.5369	0.59253	0.07886	17.9898	18.6612
4.9	18.5243	0.55504	0.0616	18.0505	18.6671
5	18.5121	0.51992	0.04783	18.1032	18.671
5.1	18.499	0.48703	0.03691	18.1488	18.6727
5.2	18.4865	0.45621	0.02833	18.1881	18.6726
5.3	18.4743	0.42735	0.02161	18.2218	18.6708
5.4	18.4624	0.40031	0.01639	18.2507	18.6673
5.5	18.4512	0.37498	0.01235	18.2752	18.6626
5.6	18.4403	0.35126	0.00926	18.2961	18.6566
5.7	18.4296	0.32904	0.0069	18.3138	18.6497
5.8	18.4186	0.30822	0.00511	18.3287	18.642
5.9	18.4079	0.28872	0.00376	18.3412	18.6337
6	18.3971	0.27045	0.00276	18.3517	18.6249
6.1	18.3876	0.25334	0.00201	18.3605	18.6158
6.2	18.3779	0.23731	0.00145	18.3677	18.6065
6.3	18.3684	0.2223	0.00105	18.3737	18.5971
6.4	18.3584	0.20823	0.000747917	18.3787	18.5877
6.5	18.3495	0.19506	0.000532063	18.3828	18.5784
6.6	18.3411	0.18272	0.000376334	18.3861	18.5692
6.7	18.3331	0.17116	0.000264659	18.3889	18.5603
6.8	18.3261	0.16033	0.000185057	18.3911	18.5516
6.9	18.3189	0.15018	0.000128657	18.3929	18.5432
7	18.3118	0.14068	8.89349e-05	18.3943	18.5351
7.1	18.3057	0.13178	6.11259e-05	18.3955	18.5274
7.2	18.2989	0.12344	4.1773e-05	18.3965	18.52
7.3	18.2926	0.11563	2.83847e-05	18.3972	18.5129
7.4	18.2867	0.10832	1.91776e-05	18.3978	18.5062
7.5	18.2809	0.10146	1.28833e-05	18.3983	18.4998
7.6	18.2754	0.09504	8.60571e-06	18.3987	18.4937
7.7	18.2703	0.08903	5.71575e-06	18.399	18.488
7.8	18.2655	0.0834	3.77476e-06	18.3992	18.4826
7.9	18.2609	0.07812	2.47877e-06	18.3994	18.4775
8	18.2559	0.07318	1.61852e-06	18.3995	18.4727
8.1	18.2517	0.06855	1.05083e-06	18.3996	18.4682
8.2	18.2476	0.06421	6.78398e-07	18.3997	18.4639
8.3	18.2435	0.06015	4.35487e-07	18.3998	18.4599
8.4	18.2402	0.05634	2.77974e-07	18.3998	18.4562
8.5	18.2373	0.05278	1.76431e-07	18.3999	18.4527
8.6	18.2346	0.04944	1.1135e-07	18.3999	18.4493
8.7	18.2322	0.04631	6.98791e-08	18.3999	18.4462
8.8	18.2297	0.04338	4.36064e-08	18.4	18.4433
8.9	18.2272	0.04064	2.70582e-08	18.4	18.4406
9	18.2248	0.03807	1.66954e-08	18.4	18.438
9.1	18.2231	0.03566	1.02434e-08	18.4	18.4356
9.2	18.2218	0.0334	6.24944e-09	18.4	18.4334
9.3	18.2207	0.03129	3.79131e-09	18.4	18.4313
9.4	18.2196	0.02931	2.28713e-09	18.4	18.4293
9.5	18.2193	0.02745	1.37197e-09	18.4	18.4275
9.6	18.219	0.02572	8.18377e-10	18.4	18.4257
9.7	18.2181	0.02409	4.85421e-10	18.4	18.4241
9.8	18.2183	0.02257	2.86312e-10	18.4	18.4226
9.9	18.2177	0.02114	1.67926e-10	18.4	18.4211
10	18.2183	0.0198	9.7939e-11	18.4	18.4198
10.1	18.2188	0.01855	5.68005e-11	18.4	18.4185
10.2	18.2192	0.01737	3.27574e-11	18.4	18.4174
10.3	18.2198	0.01627	1.87857e-11	18.4	18.4163
10.4	18.2212	0.01525	1.07129e-11	18.4	18.4152
10.5	18.222	0.01428	6.07503e-12	18.4	18.4143
10.6	18.2228	0.01338	3.42573e-12	18.4	18.4134
10.7	18.224	0.01253	1.92098e-12	18.4	18.4125
10.8	18.2252	0.01174	1.07117e-12	18.4	18.4117
10.9	18.2263	0.011	5.9396e-13	18.4	18.411
11	18.2283	0.0103	3.27509e-13	18.4	18.4103
11.1	18.2298	0.00965	1.79579e-13	18.4	18.4096
11.2	18.2314	0.00904	9.79166e-14	18.4	18.409
11.3	18.2332	0.00847	5.30915e-14	18.4	18.4085
11.4	18.2347	0.00793	2.86261e-14	18.4	18.4079
11.5	18.237	0.00743	1.53486e-14	18.4	18.4074
11.6	18.2393	0.00696	8.18361e-15	18.4	18.407
11.7	18.2411	0.00652	4.33902e-15	18.4	18.4065
11.8	18.2437	0.00611	2.28775e-15	18.4	18.4061
11.9	18.2467	0.00572	1.1995e-15	18.4	18.4057
12	18.2492	0.00536	6.25403e-16	18.4	18.4054
12.1	18.2525	0.00502	3.24261e-16	18.4	18.405
12.2	18.255	0.0047	1.67187e-16	18.4	18.4047
12.3	18.2582	0.0044	8.572e-17	18.4	18.4044
12.4	18.2612	0.00413	4.37056e-17	18.4	18.4041
12.5	18.2642	0.00386	2.21598e-17	18.4	18.4039
12.6	18.2668	0.00362	1.1173e-17	18.4	18.4036
12.7	18.2706	0.00339	5.60208e-18	18.4	18.4034
12.8	18.2735	0.00318	2.79322e-18	18.4	18.4032
12.9	18.2771	0.00298	1.38496e-18	18.4	18.403
13	18.2809	0.00279	6.82881e-19	18.4	18.4028
13.1	18.2852	0.00261	3.34834e-19	18.4	18.4026
13.2	18.2886	0.00245	1.63265e-19	18.4	18.4025
13.3	18.2922	0.00229	7.9165e-20	18.4	18.4023
13.4	18.2959	0.00215	3.81726e-20	18.4	18.4021
13.5	18.2998	0.00201	1.83041e-20	18.4	18.402
13.6	18.3037	0.00188	8.72821e-21	18.4	18.4019
13.7	18.3078	0.00176	4.13886e-21	18.4	18.4018
13.8	18.3116	0.00165	1.95171e-21	18.4	18.4017
13.9	18.3162	0.00155	9.1523e-22	18.4	18.4016
14	18.32	0.00145	4.26801e-22	18.4	18.4015
14.1	18.3243	0.00136	1.97925e-22	18.4	18.4014
14.2	18.3283	0.00127	9.12763e-23	18.4	18.4013
14.3	18.3323	0.00119	4.18597e-23	18.4	18.4012
14.4	18.3361	0.00112	1.90904e-23	18.4	18.4011
14.5	18.3398	0.00105	8.65797e-24	18.4	18.4011
14.6	18.3445	0.000979388	3.90481e-24	18.4	18.401
14.7	18.348	0.000917422	1.75132e-24	18.4	18.4009
14.8	18.3526	0.000859378	7.81112e-25	18.4	18.4009
14.9	18.3569	0.000805006	3.46453e-25	18.4	18.4008
15	18.361	0.000754073	1.52812e-25	18.4	18.4007
15.1	18.3662	0.000706364	6.7028e-26	18.4	18.4007
15.2	18.3702	0.000661672	2.92373e-26	18.4	18.4007
15.3	18.3747	0.000619809	1.26825e-26	18.4	18.4006
15.4	18.3792	0.000580594	5.47083e-27	18.4	18.4006
15.5	18.3835	0.00054386	2.34686e-27	18.4	18.4005
15.6	18.3875	0.000509451	1.00116e-27	18.4	18.4005
15.7	18.3918	0.000477218	4.24726e-28	18.4	18.4005
15.8	18.3965	0.000447025	1.79183e-28	18.4	18.4004
15.9	18.4012	0.000418742	7.51747e-29	18.4	18.4004
16	18.4056	0.000392248	3.1364e-29	18.4	18.4004
16.1	18.4107	0.000367431	1.3013e-29	18.4	18.4004
16.2	18.4152	0.000344184	5.36918e-30	18.4	18.4003
16.3	18.4195	0.000322408	2.20305e-30	18.4	18.4003
16.4	18.4237	0.000302009	8.98937e-31	18.4	18.4003
16.5	18.428	0.000282901	3.6477e-31	18.4	18.4003
16.6	18.4325	0.000265002	1.47196e-31	18.4	18.4003
16.7	18.4369	0.000248236	5.90692e-32	18.4	18.4002
16.8	18.441	0.00023253	2.35729e-32	18.4	18.4002
16.9	18.4454	0.000217818	9.35516e-33	18.4	18.4002
17	18.4498	0.000204037	3.69214e-33	18.4	18.4002
17.1	18.4538	0.000191127	1.44908e-33	18.4	18.4002
17.2	18.4581	0.000179035	5.65579e-34	18.4	18.4002
17.3	18.4628	0.000167708	2.19525e-34	18.4	18.4002
17.4	18.4674	0.000157097	8.47348e-35	18.4	18.4002
17.5	18.4718	0.000147157	3.25258e-35	18.4	18.4002
17.6	18.4765	0.000137847	1.2416e-35	18.4	18.4001
17.7	18.4804	0.000129125	4.71332e-36	18.4	18.4001
17.8	18.4848	0.000120956	1.77934e-36	18.4	18.4001
17.9	18.4893	0.000113303	6.68008e-37	18.4	18.4001
18	18.4937	0.000106134	2.49398e-37	18.4	18.4001
18.1	18.4978	9.94193e-05	9.25961e-38	18.4	18.4001
18.2	18.5029	9.31291e-05	3.41887e-38	18.4	18.4001
18.3	18.5078	8.72369e-05	1.25534e-38	18.4	18.4001
18.4	18.5125	8.17174e-05	4.58386e-39	18.4	18.4001
18.5	18.5166	7.65472e-05	1.66452e-39	18.4	18.4001
18.6	18.5208	7.17041e-05	6.0109e-40	18.4	18.4001
18.7	18.5258	6.71675e-05	2.15863e-40	18.4	18.4001
18.8	18.5299	6.29178e-05	7.70918e-41	18.4	18.4001
18.9	18.5344	5.89371e-05	2.73797e-41	18.4	18.4001
19	18.5389	5.52081e-05	9.67027e-42	18.4	18.4001
19.1	18.5433	5.17152e-05	3.39657e-42	18.4	18.4001
19.2	18.5477	4.84432e-05	1.1864e-42	18.4	18.4001
19.3	18.5521	4.53782e-05	4.12112e-43	18.4	18.4001
19.4	18.5564	4.25072e-05	1.42361e-43	18.4	18.4
19.5	18.5596	3.98178e-05	4.89052e-44	18.4	18.4
19.6	18.5642	3.72985e-05	1.67075e-44	18.4	18.4
19.7	18.5681	3.49387e-05	5.67623e-45	18.4	18.4
19.8	18.5721	3.27281e-05	1.91778e-45	18.4	18.4
19.9	18.5759	3.06574e-05	6.44363e-46	18.4	18.4
20	18.5801	2.87178e-05	2.15305e-46	18.4	18.4
20.1	18.5839	2.69008e-05	7.15433e-47	18.4	18.4
20.2	18.5881	2.51988e-05	2.36416e-47	18.4	18.4
20.3	18.5921	2.36045e-05	7.76918e-48	18.4	18.4
20.4	18.5966	2.21111e-05	2.53902e-48	18.4	18.4
20.5	18.6014	2.07121e-05	8.25182e-49	18.4	18.4
20.6	18.6054	1.94017e-05	2.66702e-49	18.4	18.4
20.7	18.6096	1.81741e-05	8.57224e-50	18.4	18.4
20.8	18.6135	1.70243e-05	2.74003e-50	18.4	18.4
20.9	18.6177	1.59472e-05	8.70982e-51	18.4	18.4
21	18.6214	1.49382e-05	2.75332e-51	18.4	18.4
21.1	18.6253	1.39931e-05	8.65557e-52	18.4	18.4
21.2	18.6292	1.31077e-05	2.706e-52	18.4	18.4
21.3	18.6333	1.22784e-05	8.41305e-53	18.4	18.4
21.4	18.6372	1.15016e-05	2.60119e-53	18.4	18.4
21.5	18.6412	1.07739e-05	7.99805e-54	18.4	18.4
21.6	18.6455	1.00922e-05	2.44562e-54	18.4	18.4
21.7	18.6499	9.45369e-06	7.43684e-55	18.4	18.4
21.8	18.6535	8.85556e-06	2.24895e-55	18.4	18.4
21.9	18.6576	8.29527e-06	6.76342e-56	18.4	18.4
22	18.6617	7.77044e-06	2.02277e-56	18.4	18.4
22.1	18.6658	7.27881e-06	6.01616e-57	18.4	18.4
22.2	18.6696	6.81828e-06	1.77945e-57	18.4	18.4
22.3	18.6737	6.38689e-06	5.23416e-58	18.4	18.4
22.4	18.6775	5.9828e-06	1.5311e-58	18.4	18.4
22.5	18.6822	5.60427e-06	4.45401e-59	18.4	18.4
22.6	18.6862	5.24969e-06	1.28853e-59	18.4	18.4
22.7	18.6902	4.91755e-06	3.70708e-60	18.4	18.4
22.8	18.6938	4.60642e-06	1.06063e-60	18.4	18.4
22.9	18.6971	4.31497e-06	3.0178e-61	18.4	18.4
23	18.7012	4.04197e-06	8.53908e-62	18.4	18.4
23.1	18.7056	3.78623e-06	2.40285e-62	18.4	18.4
23.2	18.7094	3.54668e-06	6.72413e-63	18.4	18.4
23.3	18.7126	3.32229e-06	1.87129e-63	18.4	18.4
23.4	18.7166	3.11209e-06	5.17893e-64	18.4	18.4
23.5	18.7208	2.91519e-06	1.42539e-64	18.4	18.4
23.6	18.725	2.73075e-06	3.90142e-65	18.4	18.4
23.7	18.7289	2.55797e-06	1.06196e-65	18.4	18.4
23.8	18.7324	2.39613e-06	2.87465e-66	18.4	18.4
23.9	18.7364	2.24453e-06	7.73855e-67	18.4	18.4
24	18.7402	2.10252e-06	2.07171e-67	18.4	18.4
24.1	18.7434	1.9695e-06	5.5156e-68	18.4	18.4
24.2	18.7469	1.84489e-06	1.46033e-68	18.4	18.4
24.3	18.7509	1.72816e-06	3.8451e-69	18.4	18.4
24.4	18.7545	1.61882e-06	1.00683e-69	18.4	18.4
24.5	18.7588	1.5164e-06	2.62182e-70	18.4	18.4
24.6	18.7618	1.42046e-06	6.7896e-71	18.4	18.4
24.7	18.7656	1.33059e-06	1.74856e-71	18.4	18.4
24.8	18.7693	1.2464e-06	4.4783e-72	18.4	18.4
24.9	18.7727	1.16754e-06	1.14062e-72	18.4	18.4
25	18.7767	1.09367e-06	2.88912e-73	18.4	18.4
25.1	18.7796	1.02448e-06	7.27754e-74	18.4	18.4
25.2	18.7833	9.59659e-07	1.82306e-74	18.4	18.4
25.3	18.7872	8.98942e-07	4.54163e-75	18.4	18.4
25.4	18.7917	8.42067e-07	1.12517e-75	18.4	18.4
25.5	18.7948	7.8879e-07	2.77218e-76	18.4	18.4
25.6	18.7983	7.38884e-07	6.79237e-77	18.4	18.4
25.7	18.8017	6.92135e-07	1.65507e-77	18.4	18.4
25.8	18.8049	6.48344e-07	4.01059e-78	18.4	18.4
25.9	18.8081	6.07324e-07	9.66487e-79	18.4	18.4
26	18.8108	5.68899e-07	2.31622e-79	18.4	18.4
26.1	18.8146	5.32905e-07	5.52027e-80	18.4	18.4
26.2	18.8179	4.99188e-07	1.30839e-80	18.4	18.4
26.3	18.821	4.67605e-07	3.08397e-81	18.4	18.4
26.4	18.8245	4.3802e-07	7.22903e-82	18.4	18.4
26.5	18.8276	4.10307e-07	1.68518e-82	18.4	18.4
26.6	18.831	3.84347e-07	3.90669e-83	18.4	18.4
26.7	18.8346	3.6003e-07	9.00675e-84	18.4	18.4
26.8	18.8376	3.37251e-07	2.06502e-84	18.4	18.4
26.9	18.8403	3.15913e-07	4.70844e-85	18.4	18.4
27	18.844	2.95925e-07	1.06764e-85	18.4	18.4
27.1	18.8475	2.77202e-07	2.40753e-86	18.4	18.4
27.2	18.8508	2.59664e-07	5.39902e-87	18.4	18.4
27.3	18.8543	2.43235e-07	1.20408e-87	18.4	18.4
27.4	18.8571	2.27846e-07	2.67049e-88	18.4	18.4
27.5	18.8605	2.1343e-07	5.89014e-89	18.4	18.4
27.6	18.8644	1.99927e-07	1.29198e-89	18.4	18.4
27.7	18.8678	1.87277e-07	2.81828e-90	18.4	18.4
27.8	18.8707	1.75429e-07	6.11376e-91	18.4	18.4
27.9	18.8743	1.64329e-07	1.31896e-91	18.4	18.4
28	18.8779	1.53932e-07	2.82976e-92	18.4	18.4
28.1	18.8811	1.44193e-07	6.03762e-93	18.4	18.4
28.2	18.8847	1.3507e-07	1.28109e-93	18.4	18.4
28.3	18.8877	1.26524e-07	2.70327e-94	18.4	18.4
28.4	18.8911	1.18519e-07	5.67281e-95	18.4	18.4
28.5	18.8947	1.11021e-07	1.18387e-95	18.4	18.4
28.6	18.898	1.03996e-07	2.45701e-96	18.4	18.4
28.7	18.901	9.74166e-08	5.07115e-97	18.4	18.4
28.8	18.9043	9.12531e-08	1.04089e-97	18.4	18.4
28.9	18.9069	8.54796e-08	2.12471e-98	18.4	18.4
29	18.9099	8.00714e-08	4.31313e-99	18.4	18.4
29.1	18.9128	7.50053e-08	8.70729e-100	18.4	18.4
29.2	18.9159	7.02598e-08	1.74812e-100	18.4	18.4
29.3	18.9195	6.58145e-08	3.49025e-101	18.4	18.4
29.4	18.9227	6.16504e-08	6.9301e-102	18.4	18.4
29.5	18.9267	5.77499e-08	1.36842e-102	18.4	18.4
29.6	18.9295	5.40961e-08	2.6872e-103	18.4	18.4
29.7	18.9331	5.06734e-08	5.24778e-104	18.4	18.4
29.8	18.9355	4.74674e-08	1.01918e-104	18.4	18.4
29.9	18.9387	4.44641e-08	1.96844e-105	18.4	18.4
30	18.9417	4.16509e-08	3.78088e-106	18.4	18.4
30.1	18.9451	3.90157e-08	7.22205e-107	18.4	18.4
30.2	18.9478	3.65472e-08	1.37191e-107	18.4	18.4
30.3	18.9508	3.42349e-08	2.59173e-108	18.4	18.4
30.4	18.9538	3.20689e-08	4.86914e-109	18.4	18.4
30.5	18.9568	3.00399e-08	9.09729e-110	18.4	18.4
30.6	18.9598	2.81393e-08	1.69032e-110	18.4	18.4
30.7	18.9624	2.63589e-08	3.12339e-111	18.4	18.4
30.8	18.9662	2.46912e-08	5.73959e-112	18.4	18.4
30.9	18.9698	2.3129e-08	1.0489e-112	18.4	18.4
31	18.9728	2.16657e-08	1.90627e-113	18.4	18.4
31.1	18.9752	2.02949e-08	3.44534e-114	18.4	18.4
31.2	18.9785	1.90108e-08	6.19269e-115	18.4	18.4
31.3	18.9811	1.7808e-08	1.10694e-115	18.4	18.4
31.4	18.9842	1.66813e-08	1.96774e-116	18.4	18.4
31.5	18.9874	1.56259e-08	3.47865e-117	18.4	18.4
31.6	18.9906	1.46373e-08	6.11576e-118	18.4	18.4
31.7	18.9933	1.37112e-08	1.06927e-118	18.4	18.4
31.8	18.9958	1.28437e-08	1.8592e-119	18.4	18.4
31.9	18.9992	1.20311e-08	3.21486e-120	18.4	18.4
32	19.0025	1.12699e-08	5.52836e-121	18.4	18.4
32.1	19.0053	1.05568e-08	9.45428e-122	18.4	18.4
32.2	19.0089	9.88892e-09	1.6079e-122	18.4	18.4
32.3	19.012	9.26325e-09	2.7195e-123	18.4	18.4
32.4	19.0148	8.67717e-09	4.57423e-124	18.4	18.4
32.5	19.0179	8.12818e-09	7.65146e-125	18.4	18.4
32.6	19.0206	7.61391e-09	1.27283e-125	18.4	18.4
32.7	19.0236	7.13218e-09	2.10569e-126	18.4	18.4
32.8	19.0265	6.68094e-09	3.46431e-127	18.4	18.4
32.9	19.0292	6.25824e-09	5.66811e-128	18.4	18.4
33	19.0323	5.86228e-09	9.2227e-129	18.4	18.4
33.1	19.0353	5.49138e-09	1.49237e-129	18.4	18.4
33.2	19.0383	5.14394e-09	2.40157e-130	18.4	18.4
33.3	19.0413	4.81849e-09	3.84336e-131	18.4	18.4
33.4	19.0438	4.51363e-09	6.11683e-132	18.4	18.4
33.5	19.0465	4.22805e-09	9.68146e-133	18.4	18.4
33.6	19.0495	3.96055e-09	1.52389e-133	18.4	18.4
33.7	19.0524	3.70997e-09	2.38543e-134	18.4	18.4
33.8	19.055	3.47524e-09	3.71344e-135	18.4	18.4
33.9	19.0579	3.25536e-09	5.74892e-136	18.4	18.4
34	19.0606	3.0494e-09	8.85106e-137	18.4	18.4
34.1	19.0626	2.85646e-09	1.3552e-137	18.4	18.4
34.2	19.0655	2.67574e-09	2.06352e-138	18.4	18.4
34.3	19.0685	2.50645e-09	3.12475e-139	18.4	18.4
34.4	19.0714	2.34786e-09	4.70566e-140	18.4	18.4
34.5	19.0738	2.19932e-09	7.04732e-141	18.4	18.4
34.6	19.0767	2.06017e-09	1.04961e-141	18.4	18.4
34.7	19.0794	1.92982e-09	1.55464e-142	18.4	18.4
34.8	19.0817	1.80772e-09	2.28997e-143	18.4	18.4
34.9	19.0845	1.69335e-09	3.35452e-144	18.4	18.4
35	19.087	1.58621e-09	4.88686e-145	18.4	18.4
35.1	19.09	1.48585e-09	7.07993e-146	18.4	18.4
35.2	19.0928	1.39185e-09	1.02006e-146	18.4	18.4
35.3	19.0955	1.30378e-09	1.46158e-147	18.4	18.4
35.4	19.0987	1.22129e-09	2.08267e-148	18.4	18.4
35.5	19.1013	1.14402e-09	2.95132e-149	18.4	18.4
35.6	19.104	1.07164e-09	4.15921e-150	18.4	18.4
35.7	19.1071	1.00384e-09	5.82915e-151	18.4	18.4
35.8	19.11	9.40328e-10	8.12454e-152	18.4	18.4
35.9	19.113	8.80834e-10	1.12614e-152	18.4	18.4
36	19.1157	8.25104e-10	1.55233e-153	18.4	18.4
36.1	19.1186	7.72901e-10	2.12802e-154	18.4	18.4
36.2	19.1215	7.24e-10	2.90113e-155	18.4	18.4
36.3	19.1242	6.78193e-10	3.9333e-156	18.4	18.4
36.4	19.1269	6.35284e-10	5.30331e-157	18.4	18.4
36.5	19.1292	5.9509e-10	7.1111e-158	18.4	18.4
36.6	19.1319	5.57439e-10	9.48256e-159	18.4	18.4
36.7	19.1346	5.2217e-10	1.25752e-159	18.4	18.4
36.8	19.1367	4.89133e-10	1.65845e-160	18.4	18.4
36.9	19.1397	4.58186e-10	2.17515e-161	18.4	18.4
37	19.143	4.29197e-10	2.83711e-162	18.4	18.4
37.1	19.1462	4.02042e-10	3.68013e-163	18.4	18.4
37.2	19.1492	3.76605e-10	4.74733e-164	18.4	18.4
37.3	19.1518	3.52777e-10	6.09025e-165	18.4	18.4
37.4	19.1543	3.30457e-10	7.76999e-166	18.4	18.4
37.5	19.1572	3.09549e-10	9.85837e-167	18.4	18.4
37.6	19.1596	2.89964e-10	1.24391e-167	18.4	18.4
37.7	19.163	2.71619e-10	1.5609e-168	18.4	18.4
37.8	19.1656	2.54433e-10	1.94786e-169	18.4	18.4
37.9	19.1681	2.38336e-10	2.41736e-170	18.4	18.4
38	19.1705	2.23256e-10	2.9835e-171	18.4	18.4
38.1	19.1736	2.09131e-10	3.66192e-172	18.4	18.4
38.2	19.1763	1.95899e-10	4.46983e-173	18.4	18.4
38.3	19.1791	1.83505e-10	5.42593e-174	18.4	18.4
38.4	19.1814	1.71895e-10	6.55023e-175	18.4	18.4
38.5	19.1836	1.61019e-10	7.86391e-176	18.4	18.4
38.6	19.1866	1.50832e-10	9.38903e-177	18.4	18.4
38.7	19.1891	1.41289e-10	1.11481e-177	18.4	18.4
38.8	19.1915	1.32349e-10	1.31639e-178	18.4	18.4
38.9	19.1939	1.23976e-10	1.54584e-179	18.4	18.4
39	19.1966	1.16132e-10	1.80529e-180	18.4	18.4
39.1	19.1992	1.08784e-10	2.09666e-181	18.4	18.4
39.2	19.2015	1.01902e-10	2.42164e-182	18.4	18.4
39.3	19.2046	9.54543e-11	2.78158e-183	18.4	18.4
39.4	19.2072	8.94149e-11	3.1774e-184	18.4	18.4
39.5	19.2098	8.37577e-11	3.60955e-185	18.4	18.4
39.6	19.2126	7.84584e-11	4.07787e-186	18.4	18.4
39.7	19.2153	7.34944e-11	4.58157e-187	18.4	18.4
39.8	19.2177	6.88445e-11	5.11912e-188	18.4	18.4
39.9	19.22	6.44887e-11	5.68822e-189	18.4	18.4
40	19.2227	6.04086e-11	6.28575e-190	18.4	18.4
40.1	19.2259	5.65866e-11	6.90778e-191	18.4	18.4
40.2	19.2285	5.30064e-11	7.54952e-192	18.4	18.4
40.3	19.2313	4.96527e-11	8.20541e-193	18.4	18.4
40.4	19.234	4.65112e-11	8.86913e-194	18.4	18.4
40.5	19.2367	4.35685e-11	9.53372e-195	18.4	18.4
40.6	19.2395	4.08119e-11	1.01916e-195	18.4	18.4
40.7	19.2423	3.82298e-11	1.08349e-196	18.4	18.4
40.8	19.2448	3.5811e-11	1.14553e-197	18.4	18.4
40.9	19.2473	3.35453e-11	1.20445e-198	18.4	18.4
41	19.2492	3.14229e-11	1.25942e-199	18.4	18.4
41.1	19.2526	2.94348e-11	1.30964e-200	18.4	18.4
41.2	19.2554	2.75725e-11	1.35436e-201	18.4	18.4
41.3	19.2584	2.5828e-11	1.39289e-202	18.4	18.4
41.4	19.2608	2.41938e-11	1.42462e-203	18.4	18.4
41.5	19.2634	2.26631e-11	1.44904e-204	18.4	18.4
41.6	19.2665	2.12292e-11	1.46576e-205	18.4	18.4
41.7	19.2687	1.98861e-11	1.47451e-206	18.4	18.4
41.8	19.2718	1.86279e-11	1.47513e-207	18.4	18.4
41.9	19.2748	1.74493e-11	1.46762e-208	18.4	18.4
42	19.2769	1.63453e-11	1.4521e-209	18.4	18.4
42.1	19.2796	1.53112e-11	1.42883e-210	18.4	18.4
42.2	19.2825	1.43424e-11	1.39819e-211	18.4	18.4
42.3	19.284	1.3435e-11	1.36066e-212	18.4	18.4
42.4	19.2869	1.2585e-11	1.31685e-213	18.4	18.4
42.5	19.2886	1.17887e-11	1.26742e-214	18.4	18.4
42.6	19.2916	1.10429e-11	1.21313e-215	18.4	18.4
42.7	19.2946	1.03442e-11	1.15476e-216	18.4	18.4
42.8	19.2969	9.68972e-12	1.09315e-217	18.4	18.4
42.9	19.2994	9.07666e-12	1.02912e-218	18.4	18.4
43	19.3017	8.50238e-12	9.63502e-220	18.4	18.4
43.1	19.3044	7.96444e-12	8.97098e-221	18.4	18.4
43.2	19.3074	7.46054e-12	8.30669e-222	18.4	18.4
43.3	19.3098	6.98852e-12	7.6492e-223	18.4	18.4
43.4	19.312	6.54636e-12	7.00495e-224	18.4	18.4
43.5	19.3147	6.13217e-12	6.37961e-225	18.4	18.4
43.6	19.3172	5.74419e-12	5.77808e-226	18.4	18.4
43.7	19.3198	5.38076e-12	5.20444e-227	18.4	18.4
43.8	19.3227	5.04033e-12	4.66191e-228	18.4	18.4
43.9	19.3255	4.72143e-12	4.15293e-229	18.4	18.4
44	19.3275	4.42271e-12	3.67914e-230	18.4	18.4
44.1	19.3302	4.14288e-12	3.24144e-231	18.4	18.4
44.2	19.333	3.88077e-12	2.84008e-232	18.4	18.4
44.3	19.3352	3.63523e-12	2.47471e-233	18.4	18.4
44.4	19.3375	3.40524e-12	2.14446e-234	18.4	18.4
44.5	19.3399	3.18979e-12	1.84804e-235	18.4	18.4
44.6	19.3427	2.98797e-12	1.58382e-236	18.4	18.4
44.7	19.345	2.79893e-12	1.3499e-237	18.4	18.4
44.8	19.3481	2.62184e-12	1.14419e-238	18.4	18.4
44.9	19.3508	2.45596e-12	9.6448e-240	18.4	18.4
45	19.3527	2.30057e-12	8.08519e-241	18.4	18.4
45.1	19.3556	2.15501e-12	6.74043e-242	18.4	18.4
45.2	19.3583	2.01867e-12	5.58837e-243	18.4	18.4
45.3	19.3601	1.89095e-12	4.6077e-244	18.4	18.4
45.4	19.3625	1.77131e-12	3.77819e-245	18.4	18.4
45.5	19.3648	1.65924e-12	3.08094e-246	18.4	18.4
45.6	19.368	1.55426e-12	2.49853e-247	18.4	18.4
45.7	19.3705	1.45592e-12	2.01505e-248	18.4	18.4
45.8	19.3731	1.36381e-12	1.61617e-249	18.4	18.4
45.9	19.3751	1.27752e-12	1.28911e-250	18.4	18.4
46	19.3776	1.19669e-12	1.02257e-251	18.4	18.4
46.1	19.3797	1.12098e-12	8.06671e-253	18.4	18.4
46.2	19.3823	1.05006e-12	6.32851e-254	18.4	18.4
46.3	19.3846	9.8362e-13	4.93749e-255	18.4	18.4
46.4	19.3865	9.21387e-13	3.831e-256	18.4	18.4
46.5	19.3893	8.63091e-13	2.9561e-257	18.4	18.4
46.6	19.3916	8.08484e-13	2.26844e-258	18.4	18.4
46.7	19.3938	7.57332e-13	1.73115e-259	18.4	18.4
46.8	19.3964	7.09416e-13	1.31384e-260	18.4	18.4
46.9	19.3987	6.64532e-13	9.91639e-262	18.4	18.4
47	19.4005	6.22487e-13	7.44327e-263	18.4	18.4
47.1	19.4029	5.83103e-13	5.55617e-264	18.4	18.4
47.2	19.405	5.4621e-13	4.12465e-265	18.4	18.4
47.3	19.4078	5.11652e-13	3.04509e-266	18.4	18.4
47.4	19.4101	4.7928e-13	2.2357e-267	18.4	18.4
47.5	19.4122	4.48956e-13	1.63241e-268	18.4	18.4
47.6	19.4146	4.20551e-13	1.18534e-269	18.4	18.4
47.7	19.4169	3.93943e-13	8.55971e-271	18.4	18.4
47.8	19.4198	3.69019e-13	6.14718e-272	18.4	18.4
47.9	19.422	3.45671e-13	4.3903e-273	18.4	18.4
48	19.4245	3.23801e-13	3.11826e-274	18.4	18.4
48.1	19.4265	3.03314e-13	2.20258e-275	18.4	18.4
48.2	19.4286	2.84124e-13	1.54722e-276	18.4	18.4
48.3	19.4307	2.66147e-13	1.08087e-277	18.4	18.4
48.4	19.433	2.49308e-13	7.50922e-279	18.4	18.4
48.5	19.4353	2.33535e-13	5.18821e-280	18.4	18.4
48.6	19.4376	2.18759e-13	3.56485e-281	18.4	18.4
48.7	19.4393	2.04918e-13	2.43594e-282	18.4	18.4
48.8	19.4421	1.91953e-13	1.65536e-283	18.4	18.4
48.9	19.4445	1.79809e-13	1.11871e-284	18.4	18.4
49	19.4469	1.68432e-13	7.51875e-286	18.4	18.4
49.1	19.4494	1.57776e-13	0	18.4	18.4
49.2	19.4518	1.47793e-13	0	18.4	18.4
49.3	19.4543	1.38442e-13	0	18.4	18.4
49.4	19.457	1.29683e-13	0	18.4	18.4
49.5	19.4595	1.21478e-13	0	18.4	18.4
49.6	19.4623	1.13792e-13	0	18.4	18.4
49.7	19.4639	1.06593e-13	0	18.4	18.4
49.8	19.4668	9.98488e-14	0	18.4	18.4
49.9	19.4687	9.35315e-14	0	18.4	18.4
50	19.4707	8.76138e-14	0	18.4	18.4
50.1	19.4735	8.20705e-14	0	18.4	18.4
50.2	19.4756	7.6878e-14	0	18.4	18.4
50.3	19.4776	7.2014e-14	0	18.4	18.4
50.4	19.4801	6.74577e-14	0	18.4	18.4
50.5	19.4821	6.31897e-14	0	18.4	18.4
50.6	19.4847	5.91917e-14	0	18.4	18.4
50.7	19.4866	5.54467e-14	0	18.4	18.4
50.8	19.4893	5.19386e-14	0	18.4	18.4
50.9	19.4919	4.86525e-14	0	18.4	18.4
51	19.4942	4.55743e-14	0	18.4	18.4
51.1	19.4961	4.26908e-14	0	18.4	18.4
51.2	19.4984	3.99898e-14	0	18.4	18.4
51.3	19.5011	3.74597e-14	0	18.4	18.4
51.4	19.503	3.50896e-14	0	18.4	18.4
51.5	19.5053	3.28695e-14	0	18.4	18.4
51.6	19.5081	3.07899e-14	0	18.4	18.4
51.7	19.5102	2.88418e-14	0	18.4	18.4
51.8	19.512	2.7017e-14	0	18.4	18.4
51.9	19.5143	2.53077e-14	0	18.4	18.4
52	19.5158	2.37065e-14	0	18.4	18.4
52.1	19.5178	2.22066e-14	0	18.4	18.4
52.2	19.5199	2.08016e-14	0	18.4	18.4
52.3	19.5221	1.94855e-14	0	18.4	18.4
52.4	19.5239	1.82527e-14	0	18.4	18.4
52.5	19.5256	1.70978e-14	0	18.4	18.4
52.6	19.5283	1.60161e-14	0	18.4	18.4
52.7	19.5305	1.50027e-14	0	18.4	18.4
52.8	19.5323	1.40535e-14	0	18.4	18.4
52.9	19.5345	1.31644e-14	0	18.4	18.4
53	19.537	1.23315e-14	0	18.4	18.4
53.1	19.5383	1.15513e-14	0	18.4	18.4
53.2	19.5404	1.08204e-14	0	18.4	18.4
53.3	19.5424	1.01358e-14	0	18.4	18.4
53.4	19.5442	9.49453e-15	0	18.4	18.4
53.5	19.5464	8.89382e-15	0	18.4	18.4
53.6	19.5486	8.33112e-15	0	18.4	18.4
53.7	19.5505	7.80401e-15	0	18.4	18.4
53.8	19.5525	7.31026e-15	0	18.4	18.4
53.9	19.5546	6.84774e-15	0	18.4	18.4
54	19.5567	6.41449e-15	0	18.4	18.4
54.1	19.5587	6.00865e-15	0	18.4	18.4
54.2	19.5607	5.62849e-15	0	18.4	18.4
54.3	19.5629	5.27238e-15	0	18.4	18.4
54.4	19.5649	4.9388e-15	0	18.4	18.4
54.5	19.5674	4.62632e-15	0	18.4	18.4
54.6	19.5695	4.33362e-15	0	18.4	18.4
54.7	19.5719	4.05943e-15	0	18.4	18.4
54.8	19.5742	3.80259e-15	0	18.4	18.4
54.9	19.5769	3.56201e-15	0	18.4	18.4
55	19.5783	3.33664e-15	0	18.4	18.4
55.1	19.5804	3.12553e-15	0	18.4	18.4
55.2	19.5829	2.92778e-15	0	18.4	18.4
55.3	19.5848	2.74254e-15	0	18.4	18.4
55.4	19.5871	2.56903e-15	0	18.4	18.4
55.5	19.5892	2.40649e-15	0	18.4	18.4
55.6	19.5914	2.25423e-15	0	18.4	18.4
55.7	19.5935	2.1116e-15	0	18.4	18.4
55.8	19.5957	1.97801e-15	0	18.4	18.4
55.9	19.5977	1.85286e-15	0	18.4	18.4
56	19.6007	1.73563e-15	0	18.4	18.4
56.1	19.603	1.62582e-15	0	18.4	18.4
56.2	19.6052	1.52295e-15	0	18.4	18.4
56.3	19.6071	1.4266e-15	0	18.4	18.4
56.4	19.6098	1.33634e-15	0	18.4	18.4
56.5	19.6121	1.25179e-15	0	18.4	18.4
56.6	19.6144	1.17259e-15	0	18.4	18.4
56.7	19.6166	1.0984e-15	0	18.4	18.4
56.8	19.6181	1.0289e-15	0	18.4	18.4
56.9	19.6205	9.63806e-16	0	18.4	18.4
57	19.6222	9.02826e-16	0	18.4	18.4
57.1	19.6241	8.45705e-16	0	18.4	18.4
57.2	19.6265	7.92198e-16	0	18.4	18.4
57.3	19.6289	7.42076e-16	0	18.4	18.4
57.4	19.6312	6.95126e-16	0	18.4	18.4
57.5	19.6332	6.51145e-16	0	18.4	18.4
57.6	19.6349	6.09948e-16	0	18.4	18.4
57.7	19.6368	5.71357e-16	0	18.4	18.4
57.8	19.6393	5.35208e-16	0	18.4	18.4
57.9	19.6414	5.01345e-16	0	18.4	18.4
58	19.6432	4.69626e-16	0	18.4	18.4
58.1	19.6446	4.39913e-16	0	18.4	18.4
58.2	19.6465	4.1208e-16	0	18.4	18.4
58.3	19.6485	3.86008e-16	0	18.4	18.4
58.4	19.6505	3.61585e-16	0	18.4	18.4
58.5	19.6522	3.38708e-16	0	18.4	18.4
58.6	19.6545	3.17278e-16	0	18.4	18.4
58.7	19.6569	2.97204e-16	0	18.4	18.4
58.8	19.6591	2.784e-16	0	18.4	18.4
58.9	19.6612	2.60786e-16	0	18.4	18.4
59	19.6629	2.44286e-16	0	18.4	18.4
59.1	19.6651	2.2883e-16	0	18.4	18.4
59.2	19.6673	2.14353e-16	0	18.4	18.4
59.3	19.6691	2.00791e-16	0	18.4	18.4
59.4	19.671	1.88087e-16	0	18.4	18.4
59.5	19.6731	1.76187e-16	0	18.4	18.4
59.6	19.676	1.65039e-16	0	18.4	18.4
59.7	19.679	1.54597e-16	0	18.4	18.4
59.8	19.6816	1.44816e-16	0	18.4	18.4
59.9	19.6833	1.35654e-16	0	18.4	18.4
60	19.6851	1.27071e-16	0	18.4	18.4
60.1	19.6874	1.19031e-16	0	18.4	18.4
60.2	19.689	1.115e-16	0	18.4	18.4
60.3	19.6905	1.04446e-16	0	18.4	18.4
60.4	19.6931	9.78375e-17	0	18.4	18.4
60.5	19.6952	9.16474e-17	0	18.4	18.4
60.6	19.6976	8.58489e-17	0	18.4	18.4
60.7	19.6995	8.04173e-17	0	18.4	18.4
60.8	19.701	7.53294e-17	0	18.4	18.4
60.9	19.7031	7.05633e-17	0	18.4	18.4

## Sheet: Fig. 3c
Bare Zn		LAPO@Zn
Two theta (degree)	Intensity (arb. units)	Two theta (degree)	Intensity (arb. units)
34.975	82	34.985	90
35.025	79	35	100
35.075	83	35.015	90
35.125	78	35.03	102
35.175	76	35.045	112
35.225	75	35.06	110
35.275	90	35.075	85
35.325	75	35.09	90
35.375	66	35.105	107
35.425	80	35.12	98
35.475	84	35.135	96
35.525	71	35.15	101
35.575	99	35.165	97
35.625	100	35.18	95
35.675	87	35.195	100
35.725	105	35.21	108
35.775	81	35.225	111
35.825	97	35.24	104
35.875	110	35.255	112
35.925	110	35.27	89
35.975	133	35.285	99
36.025	159	35.3	108
36.075	210	35.315	84
36.125	413	35.33	85
36.175	827	35.345	114
36.225	2094	35.36	104
36.275	4190	35.375	106
36.325	6183	35.39	105
36.375	5882	35.405	97
36.425	4141	35.42	87
36.475	2286	35.435	100
36.525	926	35.45	99
36.575	404	35.465	100
36.625	196	35.48	110
36.675	156	35.495	103
36.725	136	35.51	115
36.775	99	35.525	96
36.825	96	35.54	84
36.875	93	35.555	81
36.925	76	35.57	107
36.975	90	35.585	98
37.025	80	35.6	102
37.075	90	35.615	89
37.125	90	35.63	96
37.175	77	35.645	109
37.225	93	35.66	108
37.275	92	35.675	103
37.325	90	35.69	107
37.375	85	35.705	102
37.425	85	35.72	116
37.475	66	35.735	109
37.525	72	35.75	104
37.575	74	35.765	101
37.625	56	35.78	96
37.675	90	35.795	80
37.725	68	35.81	89
37.775	61	35.825	95
37.825	63	35.84	92
37.875	80	35.855	115
37.925	82	35.87	85
37.975	73	35.885	108
38.025	66	35.9	103
38.075	59	35.915	98
38.125	65	35.93	102
38.175	68	35.945	108
38.225	76	35.96	98
38.275	84	35.975	105
38.325	68	35.99	92
38.375	86	36.005	101
38.425	71	36.02	96
38.475	67	36.035	100
38.525	88	36.05	100
38.575	73	36.065	104
38.625	88	36.08	117
38.675	95	36.095	114
38.725	94	36.11	130
38.775	144	36.125	143
38.825	230	36.14	162
38.875	403	36.155	193
38.925	1042	36.17	264
38.975	2219	36.185	459
39.025	2947	36.2	816
39.075	2623	36.215	1520
39.125	1762	36.23	2883
39.175	998	36.245	5187
39.225	418	36.26	7856
39.275	171	36.275	8687
39.325	94	36.29	7912
39.375	83	36.305	5366
39.425	77	36.32	2415
39.475	89	36.335	876
39.525	80	36.35	413
39.575	69	36.365	281
39.625	89	36.38	215
39.675	65	36.395	182
39.725	76	36.41	142
39.775	55	36.425	125
39.825	70	36.44	128
39.875	61	36.455	127
39.925	63	36.47	132
39.975	63	36.485	134
40.025	52	36.5	117
		36.515	117
		36.53	112
		36.545	120
		36.56	111
		36.575	105
		36.59	107
		36.605	94
		36.62	96
		36.635	108
		36.65	101
		36.665	120
		36.68	114
		36.695	102
		36.71	91
		36.725	103
		36.74	106
		36.755	88
		36.77	97
		36.785	88
		36.8	98
		36.815	110
		36.83	85
		36.845	95
		36.86	84
		36.875	94
		36.89	117
		36.905	106
		36.92	96
		36.935	89
		36.95	93
		36.965	89
		36.98	92
		36.995	102
		37.01	112
		37.025	106
		37.04	106
		37.055	111
		37.07	105
		37.085	92
		37.1	125
		37.115	120
		37.13	110
		37.145	105
		37.16	113
		37.175	107
		37.19	112
		37.205	108
		37.22	95
		37.235	103
		37.25	94
		37.265	107
		37.28	100
		37.295	88
		37.31	97
		37.325	105
		37.34	120
		37.355	115
		37.37	118
		37.385	101
		37.4	108
		37.415	100
		37.43	101
		37.445	104
		37.46	103
		37.475	91
		37.49	101
		37.505	92
		37.52	120
		37.535	121
		37.55	103
		37.565	100
		37.58	99
		37.595	113
		37.61	94
		37.625	102
		37.64	109
		37.655	98
		37.67	99
		37.685	94
		37.7	110
		37.715	108
		37.73	110
		37.745	106
		37.76	102
		37.775	112
		37.79	106
		37.805	100
		37.82	84
		37.835	89
		37.85	92
		37.865	94
		37.88	99
		37.895	115
		37.91	106
		37.925	107
		37.94	98
		37.955	88
		37.97	86
		37.985	81
		38	97
		38.015	121
		38.03	125
		38.045	105
		38.06	102
		38.075	110
		38.09	103
		38.105	108
		38.12	108
		38.135	104
		38.15	100
		38.165	123
		38.18	111
		38.195	116
		38.21	93
		38.225	98
		38.24	96
		38.255	104
		38.27	104
		38.285	108
		38.3	86
		38.315	92
		38.33	101
		38.345	94
		38.36	105
		38.375	106
		38.39	100
		38.405	107
		38.42	103
		38.435	98
		38.45	103
		38.465	96
		38.48	106
		38.495	108
		38.51	89
		38.525	103
		38.54	93
		38.555	95
		38.57	101
		38.585	109
		38.6	98
		38.615	91
		38.63	106
		38.645	101
		38.66	118
		38.675	112
		38.69	109
		38.705	112
		38.72	122
		38.735	111
		38.75	113
		38.765	103
		38.78	115
		38.795	129
		38.81	121
		38.825	103
		38.84	135
		38.855	154
		38.87	189
		38.885	291
		38.9	550
		38.915	1100
		38.93	2514
		38.945	5603
		38.96	11252
		38.975	16122
		38.99	15961
		39.005	13030
		39.02	7815
		39.035	2546
		39.05	630
		39.065	317
		39.08	233
		39.095	179
		39.11	156
		39.125	145
		39.14	116
		39.155	132
		39.17	128
		39.185	116
		39.2	109
		39.215	102
		39.23	106
		39.245	98
		39.26	111
		39.275	102
		39.29	100
		39.305	106
		39.32	113
		39.335	103
		39.35	101
		39.365	100
		39.38	110
		39.395	110
		39.41	94
		39.425	110
		39.44	108
		39.455	98
		39.47	104
		39.485	108
		39.5	97
		39.515	91
		39.53	100
		39.545	107
		39.56	111
		39.575	121
		39.59	107
		39.605	94
		39.62	92
		39.635	87
		39.65	100
		39.665	105
		39.68	115
		39.695	103
		39.71	94
		39.725	87
		39.74	88
		39.755	96
		39.77	94
		39.785	93
		39.8	107
		39.815	94
		39.83	101
		39.845	97
		39.86	97
		39.875	105
		39.89	88
		39.905	91
		39.92	97
		39.935	105
		39.95	92
		39.965	108
		39.98	97
		39.995	105
		40.01	126

## Sheet: Fig. 3d
Out-of-plane angle (degree)	In plane angle (degree)
63.2758	349.727
51.652	251.583
64.9971	36.8602
69.4935	29.8626
78.1621	283.245
44.4365	26.7283
61.3294	236.851
53.9958	237.512
71.2652	232.692
45.407	285.992
57.6819	15.0903
78.8389	269.864
88.1841	341.042
71.0684	93.7305
78.475	212.422
20.9506	155.368
42.2718	65.9821
60.8911	168.885
88.4443	58.7749
12.6364	269.52
53.0957	283.762
82.9767	119.757
65.9488	101.061
49.7534	124.939
71.1629	350.839
58.9533	50.5805
90	331.347
68.4377	192.454
27.5142	135.003
47.9954	306.821
75.9288	268.841
41.0096	333.433
57.5732	50.6732
54.529	84.9639
71.1848	348.648
75.9031	207.569
43.4739	166.549
81.6755	6.06351
59.5187	348.707
79.3986	103.663
65.8879	333.443
41.4831	339.162
57.7143	174.609
57.7085	179.605
63.9123	275.886
79.73	334.69
33.7066	0
82.8872	340.817
84.3771	311.56
88.3463	124.75
40.1818	356.051
66.4855	157.53
68.5092	66.5457
59.9916	14.9275
43.6644	46.9966
76.7446	224.377
65.697	63.3911
36.431	296.139
38.1504	21.3406
64.5627	188.277
48.005	235.639
70.9356	244.567
48.2206	36.3464
74.972	193.235
67.9363	169.054
59.1501	6.56033
68	45
49.8115	231.257
61.7054	298.155
56.3426	301.029
51.5282	217.606
78.0787	57.9707
53.3375	218.656
74.8117	315.122
74.523	169.359
29.3602	56.4242
45.4651	349.689
71.8835	139.442
31.1185	22.2069
79.9763	45
65.5176	349.472
67.6279	156.717
61.1286	128.653
32.0173	0
43.0538	61.5917
79.4567	243.102
52.5677	155.191
25.1728	281.2
24.8453	124.689
60.0756	205.672
54.7338	315
33.9355	225
29.7731	296.197
66.123	11.9032
75.8985	98.1138
17.6122	26.9632
57.7845	161.984
81.173	350.26
48.2553	116.826
8.29929	244.177
71.9672	285.355
32.0469	84.9162
55.2039	198.021
61.3565	147.14
90	33.7691
80.2528	129.602
50.2376	236.309
53.6185	126.062
66.6462	281.834
80.3964	335.897
57.7042	18.4026
62.1865	325.644
56.1253	79.2545
58.8896	187.824
15.7768	292.717
83.5127	20.4254
45.8647	284.014
54.7356	135
17.6433	333.726
73.9083	199.153
60.0934	174.761
23.9505	331.902
46.7906	315.598
48.289	140.49
78.2358	42.3169
63.4063	216.768
52.3854	170.77
64.2077	329.589
70.3553	238.284
53.0721	359.884
45.3609	193.826
31.1285	15.9055
82.7029	320.195
61.4013	91.9877
73.7572	325.331
83.3105	225
53.7721	54.7052
40.4196	281.44
30.464	345.081
87.5197	144.824
74.833	213.528
72.1608	208.72
57.9129	207.552
69.045	90.408
32.2624	161.747
63.262	351.686
57.9274	231.315
59.1989	276.017
37.5555	315.191
59.0109	205.839
72.2798	330.81
88.1183	158.054
43.5751	336.671
56.2675	69.818
84.769	252.177
37.3527	245.58
58.2281	70.3393
58.6603	203.779
72.6519	38.666
62.7536	109.312
69.6102	121.887
89.3152	198.482
65.1377	22.7881
71.7809	202.928
76.3938	47.7635
43.2664	224.997
57.9316	135.941
46.8386	83.22
13.4601	255.52
89.7462	75.8561
54.6551	261.959
56.1366	116.62
31.367	56.4429
44.6272	312.834
82.8444	54.3428
65.9041	116.565
72.6484	128.684
62.9202	312.485
61.5795	139.43
58.6743	230.138
35.8302	56.3732
74.9925	349.885
65.1741	242.921
90	225.001
45.8558	256.067
56.1343	63.4511
65.0383	326.52
66.6294	149.598
45.1787	44.5515
44.9995	90.0001
65.6449	82.1481
49.3898	149.009
47.0042	336.457
79.6907	201.898
58.116	188.047
0	0
20.741	270.172
77.1639	112.234
39.9764	152.957
80.3244	320.482
19.1586	315.001
10.7576	45
17.1755	271.241
53.8681	89.8554
49.7743	42.2347
49.2598	40.779
61.012	146.355
85.2515	51.8443
55.438	135.125
65.905	333.438
79.1054	101.274
68.7126	139.627
77.1702	116.074
24.026	194.844
45.57	147.277
51.6679	63.4083
20.8299	4.53535
33.9655	237.999
87.6444	101.522
62.3456	301.005
51.8446	168.797
68.3328	48.3685
46.666	56.1983
42.8615	88.6416
73.9165	48.5875
63.6018	5.99159
74.1054	153.021
18.3497	179.419
64.9217	64.2713
27.1884	275.851
28.9902	236.328
61.3481	64.5089
86.0533	231.395
54.7729	48.0073
49.614	1.19511
57.1742	277.646
39.4867	256.076
63.4469	180
55.6682	322.226
85.0308	70.08
44.2084	272.451
57.4853	109.458
55.2276	323.771
69.428	91.1849
56.096	31.8689
46.5291	18.5608
38.5814	231.269
41.1379	18.6235
68.3807	180.148
84.4945	333.139
44.6855	16.9437
59.0394	126.873
89.5571	65.4676
72.6674	218.657
42.4884	51.3096
21.5441	238.8
8.14816	316.353
78.9235	312.458
80.0256	193.682
55.9326	153.391
26.1108	338.182
36.8903	202.632
75.1956	152.739
77.899	199.367
73.3485	337.328
78.6101	243.605
41.4487	131.009
88.3529	317.006
58.5165	177.193
28.2583	276.204
30.6009	220.263
70.4657	315.037
84.9084	43.9804
82.2458	85.8782
74.8261	298.293
53.9382	331.311
50.8223	196.819
49.8112	200.313
89.9796	21.9077
20.3738	153.249
47.3321	269.591
77.7934	329.088
84.233	221.242
79.0075	330.366
64.3509	28.7008
43.711	153.781
54.9451	344.688
87.8648	46.8367
58.4536	13.919
82.7127	39.8947
32.14	282.945
14.9868	246.846
85.8894	122.116
66.6851	101.848
88.4659	132.017
83.0243	0
40.3159	152.555
12.7381	71.426
64.3441	55.5344
85.4948	298.503
47.9761	47.6289
74.1538	228.513
66.3137	314.75
82.6292	230.555
49.2822	163.227
59.0523	289.66
86.2465	232.499
86.5344	230.011
75.9789	207.702
80.4301	84.4582
16.0282	268.651
49.2454	217.175
90	303.768
37.9328	275.542
24.482	194.946
82.3168	212.736
42.4564	38.6692
78.4916	203.988
78.3427	315.871
48.2724	133.595
89.9995	333.788
56.17	153.391
65.0124	249.4
75.4773	96.2236
36.1239	14.4799
83.6172	229.809
75.9652	37.4801
73.3671	264.563
79.422	39.0043
29.9322	238.124
79.5784	41.3088
57.6602	18.4335
39.9823	139.357
51.8568	260.733
74.1324	326.949
34.5645	186.453
38.9623	188.312
88.7668	331.679
62.9785	333.785
82.1384	239.705
87.4506	158.259
58.1664	172.89
20.6447	59.6018
78.2653	326.296
19.1602	135.005
73.3077	166.955
60.033	281.291
75.5695	239.656
83.6428	80.4638
67.8194	24.2195
53.9554	221.738
9.36059	320.028
68.9125	129.943
29.8805	0.64659
37.7008	202.329
56.1371	296.622
64.85	77.5491
66.0198	333.349
70.7533	218.008
41.4772	296.809
49.0403	139.49
27.3701	270
72.3887	102.237
72.8035	164.607
76.5556	159.78
75.6903	204.501
44.9992	89.8221
58.5631	34.1138
32.9127	172.234
45.6154	191.376
25.6493	95.3385
52.6437	154.801
72.4272	124.296
42.858	202.578
83.8774	15.3405
35.8119	146.23
44.9226	50.8352
45.0442	242.577
21.524	325.451
64.3361	122.792
85.4061	282.999
25.4468	315.49
56.2807	81.415
51.1599	249.275
67.9063	21.8131
53.4609	200.57
38.3329	288.416
68.5045	281.256
77.6654	177.802
24.0962	153.429
15.425	283.923
50.0632	315.651
87.8663	262.576
30.5646	145.95
64.3512	298.694
52.2848	58.8272
11.8222	222.9
79.497	170.528
45.5239	296.543
85.0356	90.4218
18.1504	290.409
65.905	333.438
32.0823	94.8184
54.735	314.998
86.2828	209.27
63.4469	0
77.7815	218.71
58.0821	295.98
32.3261	198.398
15.1917	105.028
83.8488	27.8107
72.2885	147.813
46.2221	228.06
48.1501	320.263
45.5905	140.987
48.2545	206.822
50.6437	34.0558
30.4391	76.0737
61.0151	303.755
68.6052	168.839
79.2069	155.57
59.4713	315
68.045	179.816
85.3244	82.2469
59.9895	258.226
90	45
74.4532	0
63.3614	131.627
35.7899	213.688
75.9866	20.568
86.4048	304.666
45.2288	193.461
73.158	56.1756
60.9753	303.612
36.0915	168.813
78.799	322.96
77.8002	216.207
47.5012	204.086
60.7869	29.7697
56.5166	35.1128
86.0367	23.7017
52.6188	126.193
52.8273	130.687
78.781	47.1529
37.3539	160.029
70.487	18.9091
58.584	359.284
76.1339	180
78.2879	24.2229
54.7356	315
81.287	44.8496
65.9048	206.563
56.4501	90.2207
59.2079	116.548
41.4772	204.849
77.6321	136.963
30.3845	222.072
51.0372	119.482
42.6503	282.574
63.3064	255.253
59.0321	36.8787
46.1292	231.803
13.9446	207.873
90	328.996
29.8623	232.909
52.2657	140.626
39.8528	226.252
64.2175	51.1559
56.4072	245.321
54.791	61.7047
51.2024	61.5629
4.48367	230.049
73.0981	270.658
65.8573	26.692
48.2545	206.822
47.9306	294.341
31.0743	33.7381
59.9735	318.412
24.2116	213.3
65.3631	207.041
57.9656	340.65
78.05	286.959
40.1043	270.376
50.8192	150.552
65.251	217.519
61.9045	214.915
46.502	108.388
60.911	291.863
64.8037	287.072
71.1369	58.9802
40.6298	0
40.5515	315.007
32.0487	23.9695
73.7551	86.28
43.0231	248.601
23.4485	260.658
45.4406	9.32609
65.6666	246.976
35.835	353.944
71.9555	45.2877
33.9322	82.5914
82.7992	324.871
78.2115	233.212
26.5635	180
73.3887	239.818
81.032	182.809
71.3568	26.7204
48.2545	26.8222
51.4338	288.849
41.6313	120.383
85.8055	241.193
38.622	102.966
54.7812	171.624
72.1665	296.75
90	33.6389
71.2333	71.2826
73.5484	124.433
64.8624	141.314
73.0875	336.034
30.9734	33.6562
60.3972	266.439
42.8341	26.4507
31.2344	225.017
55.6098	242.558
55.8616	36.3777
10.0547	357.436
73.0883	193.421
69.0727	314.854
61.0157	106.153
84.966	206.263
57.3106	353.097
41.9304	135.225
59.4529	107.131
10.4599	218.948
55.1124	44.3347
22.0018	91.107
54.8912	19.4677
25.9857	233.286
49.3708	0
38.5789	121.154
72.3669	90
71.6177	180
32.9753	346.957
76.6017	249.904
45.0031	180
89.91	348.578
67.1275	219.357
70.5279	224.999
86.2799	287.28
55.2033	177.931
60.0033	293.387
45.4186	74.9537
27.2827	211.14
75.6964	164.471
52.029	258.025
73.3584	351.485
24.4737	225.005
43.9381	303.308
71.5899	63.0311
7.63337	3.83081
56.7012	124.85
58.4912	203.964
8.4053	109.44
78.0145	143.679
74.0501	41.1935
45.4046	320.695
16.7582	15.1367
86.0743	36.9677
56.1227	153.434
83.028	349.521
59.5941	162.81
57.7826	198.014
65.8812	220.411
43.8106	42.2579
56.9907	127.783
60.6225	352.749
63.6264	353.07
13.7032	235.907
84.2921	213.64
28.0039	239.146
57.4951	150.537
44.5115	86.2155
49.9566	41.4079
81.7633	290.984
89.5448	236.009
85.8	123.579
31.0044	180
56.6987	121.186
18.4206	268.381
60.4854	105.996
66.7986	160.324
55.1085	46.6644
73.9377	180.494
45.7521	46.7724
72.2721	163.068
34.0366	294.563
23.7677	280.345
76.9111	215.538
70.3949	55.0462
12.5112	209.179
29.4881	259.562
29.2075	214.5
31.0323	311.057
84.6436	142.911
46.4069	342.174
26.6574	180
54.9198	314.839
46.9305	34.9119
7.1297	301.394
50.5954	35.032
80.436	196.002
44.1639	357.161
45.7159	204.842
19.7385	41.7722
85.0079	215.746
75.2168	126.944
37.8443	336.88
75.535	349.196
0	0
20.0108	141.841
61.0121	303.645
80.6101	80.901
32.8796	225.054
68.4037	100.957
45.8596	346.025
71.501	297.918
59.0607	127
53.8811	29.8952
48.2555	29.2223
11.6267	354.438
42.004	206.533
68.3286	86.7271
45.2011	327.406
45.1088	270.341
32.1645	19.628
85.9301	122.944
36.4356	229.188
6.96531	329.936
80.3732	210.956
69.0957	16.913
31.0851	266.382
45.0513	333.618
45.4278	318.641
54.3117	286.004
86.9668	216.768
90	333.325
59.6674	258.177
55.2158	334.932
38.0451	115.74
30.2469	322.928
41.0205	260.46
32.256	102.828
60.3282	261.851
56.2321	270
63.2334	138.873
0.72766	222.772
2.338	53.4914
56.9034	102.907
35.0517	134.325
36.0403	124.284
68.8093	267.678
44.5675	84.9931
60.6646	206.608
69.4278	157.781
78.5018	211.085
18.1535	243.756
56.1346	26.5487
70.1709	199.342
70.3025	213.808
74.6979	123.844
80.3731	300.958
83.8345	307.409
83.3703	166.477
20.1273	23.2652
67.7836	269.918
80.3866	140.073
21.8361	134.962
49.2399	338.495
66.0402	206.529
49.4176	31.0663
69.1097	245.71
29.3322	357.797
24.634	334.034
44.8588	210.348
45.3623	78.755
70.0728	47.8177
70.7233	54.4387
48.2545	63.1778
75.6051	233.986
31.6817	358.14
8.85468	85.9306
62.8234	299.982
77.7984	6.19082
44.196	148.957
89.0089	204.719
82.3969	155.899
85.9263	44.98
9.45532	267.447
67.1052	230.671
55.7227	283.181
65.2002	322.46
67.7508	330.485
45.2043	68.3319
38.2575	270.3
60.2777	153.511
58.129	69.8471
57.3564	129.82
42.8076	180.659
15.1884	146.658
33.7998	128.236
30.821	106.239
5.26608	214.817
33.7042	90
59.2248	324.908
38.3381	198.412
25.0427	134.772
20.4746	243.451
35.7166	294.786
18.1209	17.695
82.4132	191.174
49.3501	328.855
65.0815	355.716
86.6364	11.7211
66.0653	143.836
29.1891	322.356
79.341	183.816
39.9847	139.534
41.6323	269.209
65.0554	305.643
79.9265	336.341
89.8122	18.2595
83.9031	319.55
77.2222	343.683
75.7084	255.729
35.0135	200.381
48.2556	206.826
39.56	353.693
65.9557	135.12
40.9533	279.259
82.817	129.756
39.5074	231.019
41.1584	143.815
30.9953	225.305
54.5659	18.4811
51.6632	132.251
75.6103	43.2991
33.9958	179.185
85.9173	348.776
68.453	169.04
85.5108	110.16
40.7461	130.523
38.5272	323.701
70.7342	310.159
73.4641	249.034
39.5359	74.7838
26.5747	0
39.8051	126.872
10.0452	285.989
85.0946	228.42
46.684	161.47
50.3235	67.9438
51.9847	38.647
70.0664	315.202
25.8479	123.627
22.4306	106.782
48.2769	296.185
67.5721	102.297
44.9887	359.981
45.5729	202.103
84.7595	21.8893
68.5501	191.441
62.9143	256.508
71.056	211
80.0826	315.016
84.0921	83.0885
9.41772	315.784
82.5199	123.401
13.2004	204.874
62.5794	75.5731
52.7044	60.3176
54.5477	113.723
24.4694	224.995
73.6862	303.554
53.4592	352.845
53.497	216.941
32.9486	79.1007
68.7509	124.325
74.3286	308.687
87.4783	139.189
56.1649	26.5877
86.2725	321.398
69.1502	223.089
62.1518	101.751
18.3595	272.236
58.441	222.589
58.2479	214.33
12.2852	340.156
78.7995	307.039
52.1714	63.606
50.0303	123.578
47.3553	237.555
71.0243	148.978
45.3567	38.7348
79.2879	126.835
17.9093	198.022
71.2337	288.714
50.2096	336.963
62.6989	237.756
55.0403	305.625
29.8631	76.851
83.2771	45.0008
89.4055	16.0372
69.9666	176.426
20.6698	153.732
47.8209	264.846
45.0006	90
85.6395	315.128
86.4224	270.356
84.914	216.988
89.9565	15.014
63.5845	262.887
26.2255	126.639
28.9517	359.522
89.9555	333.455
16.4555	33.4317
89.3507	83.5159
90	18.6876
89.8973	33.7752
42.1216	161.591
10.7519	295.318
75.9997	59.5111
37.6366	359.885
62.3873	74.4804
47.7713	288.873
53.1773	168.365
63.1178	195.9
58.2508	158.205
29.3728	180
66.4847	312.562
56.5608	96.5216
39.9216	265.356
67.9899	36.8374
62.7283	120.784
80.3873	347.073
69.594	30.3238
15.7744	67.2727
44.2067	300.938
59.3453	274.189
34.9737	258.796
14.102	227.258
54.2956	258.638
36.6698	83.9554
61.3398	308.658
62.8613	135.013
54.452	15.1425
82.5606	230.836
40.0654	133.654
84.9921	216.291
24.2245	71.5242
52.3818	114.761
69.737	158.152
49.3928	300.983
47.4602	173.404
65.8855	243.421
32.726	308.565
46.5448	72.1071
30.7328	148.316
38.724	175.799
55.8949	55.601
55.2691	186.129
18.8331	31.3207
84.0419	74.5621
56.336	180.164
76.4891	318.167
52.2762	150.835
51.7855	241.925
63.0848	2.55786
83.4313	258.9
23.4024	101.397
86.6263	319.803
65.9051	116.563
81.2087	308.626
27.8107	251.786
85.7501	13.9338
50.2643	78.8105
39.8384	59.7557
33.3435	157.01
33.7031	0
73.5468	295.699
9.68678	205.823
82.6275	75.0858
85.1011	6.88525
23.2982	196.218
67.1328	268.909
41.51	187.978
54.7333	45.0222
90	18.3669
51.525	323.068
63.6364	138.312
53.5084	33.7119
29.9483	273.094
38.4992	218.418
19.281	18.5999
32.3348	251.588
57.6311	286.137
76.3783	309.842
70.2858	248.199
46.2697	56.9819
29.277	334.249
89.808	155.123
84.6649	200.374
52.3407	142.149
27.4226	33.5532
26.0168	1.02589
89.9978	21.2818
84.824	305.069
12.3523	181.753
50.9158	324.422
27.3919	73.0769
43.6179	336.869
63.3681	89.9367
71.7317	138.819
64.3521	28.6937
86.3195	264.531
39.5787	315.304
41.89	60.2154
53.4198	32.074
20.6452	60.8319
10.1994	34.4904
18.6323	359.647
85.3216	176.145
44.9975	90
76.0222	60.2086
81.6824	116.5
13.5714	90.6075
71.0787	298.535
37.7438	134.998
84.9949	232.164
74.8317	28.1962
86.5231	28.8088
69.5269	21.9228
76.138	83.8106
38.3586	161.688
81.3912	8.34337
48.5539	191.214
89.9917	17.4247
90	332.63
73.3844	325.519
52.204	237.86
48.8953	325.148
59.8539	270
41.518	299.435
82.8366	2.63975
27.9383	102.482
74.9881	117.559
43.8279	195.897
61.7218	142.146
60.1564	26.8174
44.5425	201.833
33.8372	234.91
36.2795	350.397
51.0359	36.027
61.3049	17.7597
4.60789	257.537
51.2002	251.765
73.4383	259.084
52.2271	72.1552
63.5647	50.1013
73.1214	134.954
16.5195	200.669
71.5112	340.249
71.6248	73.0192
61.2807	4.49729
89.5556	254.569
35.2848	44.9281
55.194	279.446
31.6049	271.936
49.6805	159.834
52.0103	213.8
80.9392	194.014
41.7346	287.985
17.4625	316.845
35.5206	41.1343
31.0526	89.6339
72.9679	17.8374
18.1372	224.357
78.4496	121.96
59.0212	285.47
48.7778	335.28
14.0797	0
74.4865	309.056
71.7569	227.959
9.19317	270
84.0177	82.7388
80.8385	341.622
57.1668	183.471
55.9854	333.536
74.4767	68.2595
30.9511	326.268
48.0922	65.5274
20.3869	115.582
30.2167	7.51244
36.8527	179.982
0	0
66.0343	269.237
35.2818	219.486
85.4701	114.596
71.3757	38.5033
83.1371	229.882
48.4434	27.5626
47.1457	158.365
81.6743	13.5947
39.3794	89.9974
63.0669	29.3687
51.3162	219.724
85.4937	267.115
73.9076	199.151
53.5297	333.785
79.8106	212.94
68.2966	24.2603
39.9182	126.95
50.7812	70.038
76.6271	109.373
10.4541	117.298
29.2714	206.361
52.1071	231.474
34.8462	276.778
66.153	97.6392
74.4232	194.433
35.0779	153.891
59.9826	239.497
72.0088	40.4139
82.7943	148.506
20.2867	216.409
79.3051	277.536
84.262	148.272
42.4617	13.8939
66.8717	222.477
70.4998	135.001
89.6094	29.4186
66.8515	270.302
76.9339	299.615
83.1169	140.08
87.3444	135.362
66.9703	32.1906
49.8939	238.533
57.8043	15.762
60.7581	135.33
26.8218	93.3003
32.2845	286.839
16.8375	315.649
32.5815	51.6583
44.3763	113.909
31.0292	89.9266
83.514	149.821
29.4031	333.635
48.2546	243.178
70.451	355.201
52.0891	60.9867
64.7063	67.8571
38.3993	18.0326
28.7594	41.9772
72.6411	145.351
59.0493	216.945
52.89	222.624
46.1228	254.062
65.4262	102.133
79.6	176.519
22.3913	194.185
7.66798	46.0024
42.0333	236.278
48.2526	243.176
85.5287	104.789
16.9927	135.814
54.0521	8.15627
12.8634	112.947
52.4838	277.33
46.1495	32.8017
20.0365	261.089
73.6901	5.71838
58.336	106.118
5.40824	90
24.4357	74.6122
53.3667	236.197
28.7491	216.361
44.7038	91.5068
64.157	328.181
39.0455	135.085
59.3251	347.963
69.9844	270.201
39.6429	229.06
43.6029	277.533
6.76724	55.4102
41.8898	286.095
77.3806	333.408
74.2656	123.509
86.6372	125.077
67.0817	261.785
20.9316	331.977
48.2545	206.824
33.8609	348.017
67.5261	166.431
48.2807	15.3477
34.2964	193.811
43.894	26.0569
51.6461	349.016
37.2089	27.7371
27.8548	138.166
83.8281	139.453
6.27079	270
26.876	125.196
16.2942	355.482
43.8114	333.413
71.884	189.16
81.4729	172.965
42.0788	82.1722
49.8679	302.031
65.9043	333.431
60.9718	213.707
65.9988	122.148
58.3655	162.004
23.4474	176.459
68.7074	258.854
42.0653	321.541
35.8686	140.137
71.5589	100.503
90	326.363
48.4975	146.19
40.3175	315.002
55.6746	171.377
47.0938	234.412
76.3699	157.217
59.0996	193.214
76.4813	317.6
71.6497	269.807
89.8068	351.462
48.2556	63.1735
44.9975	270
82.9644	256.039
69.7921	276.819
80.7629	168.036
11.4937	193.452
48.2495	5.22478
71.5772	298.124
21.1684	204.086
68.2683	133.351
53.8141	193.84
56.9325	325.208
32.7576	276.695
42.2685	83.6853
85.1692	6.63588
48.8145	270
57.498	105.044
52.0204	308.674
76.4912	194.07
76.2595	288.209
64.0929	75.9867
46.0789	322.156
32.5911	231.152
24.4661	346.45
82.9761	132.549
32.3387	66.9507
54.7175	135.011
89.0573	279.984
61.1611	213.989
52.9363	84.4004
47.5096	135.317
84.069	51.327
85.9531	317.237
68.0939	186.458
15.6078	117.087
66.6333	243.067
44.7647	229.248
38.5525	169.803
35.265	44.995
50.6574	80.07
38.277	351.621
50.0219	98.7353
56.4453	197.482
80.4851	60.1769
45.8464	280.596
21.8633	180.191
35.7106	314.322
42.1416	46.2974
48.979	77.2718
65.043	301.607
44.3439	320.342
59.4806	134.967
60.6892	123.63
41.3911	318.394
34.7822	63.6673
31.7364	193.04
84.0958	24.2388
59.034	323.126
90	234.107
53.6374	251.678
74.8095	334.075
32.2262	204.557
54.7333	45
83.7845	45.3711
68.0472	275.485
74.245	135.157
11.4571	359.491
36.2766	30.2663
89.9139	225.103
49.0221	211.433
36.0188	90.4165
30.7007	39.8352
29.8252	154.692
48.9667	135.156
77.1596	251.946
81.7436	3.00115
53.1322	139.065
29.1286	116.456
37.9793	197.459
6.02314	169.693
33.1928	321.212
36.8726	0
19.9373	137.476
88.9728	304.979
77.3266	114.682
56.0073	116.495
68.5435	354.774
60.9095	146.197
39.4157	322.621
83.0384	1.69439
35.265	134.994
61.2143	185.548
77.3878	63.4595
79.4052	311.201
74.8327	303.529
80.9083	174.261
60.1768	176.887
86.164	15.5867
49.7976	157.676
86.435	119.686
84.778	236.392
38.2024	198.383
69.981	93.8295
66.4268	128.012
63.3058	149.615
74.042	36.816
82.1615	5.54707
44.9996	180
49.686	8.74807
54.735	224.999
47.3777	22.6428
46.5293	251.443
50.1698	359.842
90	90
58.9289	270.039
64.9328	6.59399
23.6019	134.964
64.0063	327.258
36.7651	243.835
80.1341	296.846
78.6891	143.128
24.4669	13.5485
66.8491	160.187
64.6513	327.977
60.9636	236.281
53.297	262.823
57.5505	97.3724
45.1896	239.55
30.5655	292.492
62.7587	320.128
79.6934	226.839
72.111	146
59.5939	221.811
86.1269	156.718
24.784	133.485
62.5614	309.495
61.9808	189.287
61.2881	311.854
18.3637	180
11.7209	313.411
38.9919	342.01
35.0372	169.727
37.3381	46.6857
86.0883	214.405
26.2068	53.5451
53.3918	211.996
48.1963	63.5568
86.3577	232.409
82.0893	344.477
12.0082	26.5631
86.249	42.9812
46.5483	341.857
82.6222	352.319
47.7384	231.831
47.6787	239.182
86.5769	288.081
61.2083	169.136
48.4899	276.225
15.772	22.7118
29.2365	333.327
51.0966	56.6058
60.2677	115.266
84.0969	234.138
53.4164	121.514
65.6529	206.563
50.1791	255.156
80.6208	144.836
36.4302	116.14
89.7944	283.805
70.3245	134.999
35.3231	315.898
70.2087	315.561
44.6735	156.484
53.169	227.047
28.1063	134.806
54.7389	135.008
42.9273	191.863
58.9625	62.6028
70.8249	242.882
90	348.706
76.7657	229.769
57.3026	213.922
45.1255	83.4697
65.9063	26.5669
89.7621	8.39228
11.3422	1.00308
41.4197	171.063
37.8892	336.942
10.2788	201.756
26.6759	97.153
55.3135	297.764
36.8818	168.119
79.9181	241.624
38.6368	32.8464
78.7066	323.021
29.333	44.8384
83.0521	10.3336
88.1907	56.3102
74.2803	144.472
13.3071	107.001
73.0651	178.786
82.0531	135
19.5686	34.831
70.8349	54.3707
90	329.049
72.5052	198.373
67.1207	161.267
38.4843	325.724
76.3555	330.121
39.1484	219.421
60.5667	230.599
53.6795	214.327
48.9016	345.096
70.5666	166.335
84.7733	333.356
90	26.6768
71.6003	143.207
70.324	314.997
88.5313	332.229
35.6882	0.03578
74.8785	241.566
66.7869	90.1147
45.9674	198.234
62.0437	224.992
36.0692	288.633
45.4008	227.914
39.7901	306.999
35.8191	123.367
81.7512	156.6
47.058	294.237
81.946	351.869
42.7191	180.092
45.4764	277.44
68.1826	323.176
13.5709	62.9853
74.2394	225
67.1122	135.162
45.5003	258.78
79.573	338.558
60.0149	335.815
48.2531	153.174
51.8094	249.723
37.7439	314.998
88.0396	11.2176
0.37949	110.41
27.9062	153.407
69.9286	103.874
25.6284	176.544
55.9902	229.293
34.1786	5.54211
32.986	226.084
89.744	58.897
69.0123	286.702
77.8154	342.898
65.5501	287.123
65.3985	146.304
10.1771	3.65196
64.5587	337.589
67.1211	102.252
23.5049	134.688
39.7072	5.12434
12.472	134.293
25.5115	307.14
49.3171	268.578
76.0567	101.913
63.541	330.332
13.3434	293.858
89.8596	321.33
81.7736	155.838
79.038	322.873
15.513	153.6
70.3258	44.9975
75.4411	269.816
15.6543	315.661
66.1775	110.258
32.7642	284.926
15.537	206.366
38.4938	251.792
45.6987	166.357
83.819	31.9119
68.3985	293.151
40.9284	86.06
78.2084	180.98
55.0947	117.678
62.6323	0
33.7039	316.736
64.7133	71.3078
60.896	338.19
90	333.422
87.5438	248.689
76.7511	315
72.4224	272.388
90	297.37
25.438	284.93
84.5289	303.542
25.1437	135
75.4327	215.275
82.5351	128.117
65.3317	90.4029
16.84	220.481
40.2915	91.625
59.5827	0.47734
43.1296	296.922
61.2585	164.256
50.8622	311.142
62.8112	82.3416
89.9714	98.7715
41.0908	49.7878
90	0.40219
47.4132	103.046
34.1831	102.772
61.403	229.403
84.6704	228.152
32.6218	199.085
58.261	15.9102
37.2423	138.684
35.3449	98.5623
52.9185	258.579
78.9155	348.867
72.0072	96.6912
34.5376	305.737
29.2407	63.4185
48.1621	61.9184
17.4534	334.866
65.9015	243.431
68.9694	310.169
58.1056	5.80319
52.5282	138.662
54.7356	224.999
75.9312	140.195
84.4092	215.005
81.2097	218.722
14.1046	84.8864
48.4047	97.1084
56.8852	291.632
81.4622	355.576
86.6949	179.603
57.203	79.3633
25.0759	170.747
81.5388	218.962
43.6653	46.0043
59.1927	116.624
15.2782	186.792
41.8342	296.568
70.0788	231.96
81.2654	324.078
32.9536	30.7076
56.4145	315.557
80.8304	316.396
9.42496	270
76.0298	119.895
40.8566	16.421
86.1497	269.377
66.6756	268.351
34.6251	287.361
56.1466	206.558
46.505	251.584
11.3389	92.8103
46.5423	199.613
22.3528	305.214
68.4516	259.041
46.5046	18.409
26.5026	180.348
51.5581	18.566
90	306.875
50.8009	10.755
62.2566	322.045
66.6841	109.852
46.6465	252.025
54.7344	314.999
58.9466	36.3157
52.461	219.8
51.0219	335.961
52.2391	98.8308
55.2306	264.373
62.8781	339.846
83.0028	149.829
61.1186	122.313
28.9706	226.422
30.4918	284.037
89.3392	124.438
36.525	138.46
20.7463	0.15712
83.044	97.0072
20.4066	295.443
84.227	106.175
39.049	195.958
35.3197	315
62.0272	23.937
41.2358	307.34
37.7275	138.13
64.2844	327.22
61.3472	12.4298
50.4901	164.668
29.4954	134.847
37.2622	247.426
59.4806	258.73
50.2961	2.98518
73.2816	307.875
59.607	202.44
75.3451	155.104
79.6117	68.2656
24.0672	205.979
51.6673	198.482
76.4279	324.769
34.8093	213.698
40.5807	89.6976
53.336	243.322
72.4107	108.368
81.9627	259.864
51.3607	95.9654
48.7313	9.66378
33.7042	270
21.2356	101.491
50.2376	236.309
31.2398	14.6816
58.0309	150.208
37.9359	339.895
32.7505	143.047
48.1712	296.641
34.3392	293.49
71.0359	52.1244
26.5116	270
29.3556	11.0608
24.3565	233.224
15.9971	7.10583
87.9714	286.808
18.1411	360
59.0456	175.63
57.7042	18.4025
69.4916	195.611
38.2947	143.786
30.9268	90
16.5828	252.335
51.524	191.081
58.9984	166.586
38.4333	356.182
72.3949	140.844
76.3405	13.9069
73.5874	29.6542
55.5213	163.675
32.6116	16.3057
37.9383	249.898
57.0122	144.561
64.9651	290.798
60.8432	111.835
76.1924	237.842
62.0442	134.989
89.6873	193.751
59.0363	216.869
76.0225	60.1903
29.6487	276.474
83.2323	69.9586
60.4698	241.277
13.9413	180
62.8286	216.224
58.5846	55.7289
48.1805	219.128
48.4411	269.223
6.94294	185
23.6684	205.1
52.4768	129.827
33.0595	139.444
69.3886	306.806
82.1971	180
57.2099	120.914
82.8222	283.029
49.4802	90.1328
25.8117	301.553
68.2021	233.136
61.5665	325.058
65.3412	118.858
66.7772	242.662
63.2878	239.575
54.0798	345.545
43.3421	44.9082
14.2454	298.865
75.6733	90.258
42.0398	56.3165
62.3903	203.23
9.29492	172.684
72.5869	58.0075
62.9907	140.143
89.4648	214.251
42.7383	303.871
68.4717	192.973
62.9781	198.948
45.7824	326.495
47.8048	221.455
31.9617	73.1288
79.5127	340.678
69.9964	211.216
44.6976	213.24
60.377	146.149
34.9429	97.8897
36.7642	333.84
67.2564	270.871
28.7384	171.629
74.8124	332.05
89.9955	101.235
58.4423	159.203
77.8943	322.654
69.6539	201.767
80.9754	274.582
90	347.849
90	282.151
81.9581	45
78	135
85.7198	171.987
83.3804	29.6995
60.6086	117.993
25.907	44.995
59.0227	143.104
65.1162	113.161
30.3241	272.243
62.1506	122.141
81.6133	316.151
23.6984	112.032
27.8925	134.997
60.6693	353.99
13.7439	0.23782
76.206	60.1803
35.6211	186.439
59.7776	289.558
27.9227	227.963
68.6369	219.204
56.0104	0.55025
73.8966	17.1761
36.471	65.4461
58.2015	107.775
82.6661	334.126
61.9786	322.175
85.46	35.0529
59.557	198.355
48.171	333.414
90	234.736
67.9105	247.197
29.9989	200.811
89.1932	297.042
30.074	284.679
68.8944	203.536
58.2274	351.586
46.3819	198.626
36.1827	30.9963
88.3249	341.585
64.8451	180
64.0106	357.434
86.94	2.6234
29.3345	261.596
86.4116	110.476
14.3737	326.345
54.4943	97.7129
65.9057	206.563
77.3685	116.564
74.1175	33.8849
50.2355	146.297
64.1517	131.104
50.0173	200.57
70.4664	173.954
55.3276	326.301
49.6173	59.6527
29.2175	243.383
45.0082	248.928
16.8065	44.2218
81.8319	118.255
42.5124	228.947
81.0307	71.5911
47.5281	243.694
36.2412	300.566
56.5205	216.091
90	297.366
57.6513	341.607
79.9224	53.1226
64.8607	38.6484
82.6681	200.934
46.6495	134.922
75.0396	235.892
50.7808	174.196
77.9784	95.7771
72.7553	167.032
54.5103	294.022
89.23	6.71137
31.4369	15.8357
41.9518	248.193
48.721	83.0512
43.647	284.042
85.8814	254.816
17.5331	203.674
62.2177	125.633
57.2858	348.841
45.7854	151.703
65.9524	133.696
26.4034	316.095
56.5131	31.728
62.7666	142.924
46.4084	107.825
90	225.001
87.2395	116.42
65.8961	333.452
70.0357	256.217
36.0868	16.3165
24.1011	155.188
62.0239	227.434
56.3744	130.241
64.8914	128.662
82.158	328.029
5.28123	49.2685
39.9539	122.353
89.9989	231.455
32.6313	256.052
77.0193	163.219
28.9896	89.7925
68.9565	351.358
27.7939	53.1981
67.6669	160.805
47.1396	291.879
47.973	206.853
61.2933	77.6523
58.7368	66.3426
80.1734	225.087
76.1243	38.4432
74.5645	245.768
64.7163	131.272
43.3338	225
49.0546	93.937
43.5191	291.268
66.4944	30.1327
36.7634	26.166
38.7528	130.68
62.2572	336.648
40.7453	27.3009
25.0443	248.893
80.1088	195.179
78.1933	226.471
64.0766	345.967
90	315.002
63.3859	150.803
43.6011	292.747
72.2321	259.799
89.4111	180.589
57.5089	222.649
17.3082	347.017
38.331	184.069
48.9962	240.136
27.1566	348.919
30.786	46.516
52.959	11.3201
66.6866	350.818
38.1023	232.555
52.5901	230.286
71.0379	308.798
76.772	134.998
30.5196	6.90796
27.4566	310.497
46.6914	134.998
46.2522	163.385
67.3045	359.612
72.2184	126.283
82.7179	71.9189
21.237	133.49
68.2693	269.733
41.9089	68.207
21.959	152.197
53.3206	262.907
54.324	134.859
53.1961	269.025
32.2329	45.0143
90	347.869
29.5525	233.129
26.8903	25.8301
74.6239	57.9742
56.6191	247.11
81.1514	16.0874
60.3038	233.094
70.106	270.208
52.9014	14.905
43.5603	236.229
55.207	123.836
34.697	256.24
10.9568	285.212
83.8317	303.854
61.2528	273.408
47.4928	293.888
42.5308	230.114
14.5031	314.667
26.8066	145.203
33.6392	180
38.2308	67.6344
36.4709	189.886
75.6972	318.438
63.6221	236.91
69.9917	134.491
45.5602	101.294
35.8156	270.04
85.0399	333.931
50.5057	39.5456
31.5614	217.424
46.6506	134.924
70.325	45
82.8226	244.091
89.5859	248.089
30.6678	214.736
43.2351	2.69615
80.9835	99.8972
79.7786	257.773
89.4084	79.1909
46.5337	288.355
61.0723	169.476
25.6665	172.726
76.3159	240.253
36.5688	233.756
86.5586	341.479
70.5349	44.9988
81.2754	184.125
60.7221	74.7083
73.8331	240.906
70.3252	44.9987
66.568	152.301
74.1851	134.977
23.3133	157.266
81.3688	161.415
45.0006	270
45.6508	76.0394
45.4325	259.205
44.3588	79.8792
80.2443	13.3854
33.6329	155.143
83.8253	290.897
78.9322	229.374
87.2739	172.727
62.3497	103.251
72.0164	123.28
60.0588	116.154
65.8622	206.701
51.7371	23.2496
35.3353	108.365
17.9606	216.342
45.0006	0
51.4835	118.927
56.3036	19.4778
40.2013	308.313
67.4652	353.313
32.4004	251.462
67.1359	359.443
68.2953	151.329
5.58216	165.172
21.0435	29.0901
12.9256	183.848
8.61502	315.914
82.5591	94.4369
80.7031	269.657
18.3498	0.58163
45.9955	104.518
89.8795	355.841
36.7447	98.7373
57.6869	135.613
47.7794	244.725
83.2742	44.8237
59.7232	245.462
70.3796	47.5154
74.5219	123.669
73.9068	340.849
73.2316	70.2195
57.8845	321.398
81.1718	218.774
88.5334	321.252
41.4554	193.147
67.1241	247.802
56.1089	276.356
56.4295	48.339
24.2055	236.551
54.7362	225
52.7467	197.02
57.8502	231.176
35.0011	326.421
65.905	206.562
25.2189	216.611
20.4789	63.1099
79.8175	75.9997
79.8538	294.069
53.9616	256.018
37.3151	337.862
56.1405	243.437
20.3249	281.98
70.9847	33.4683
40.7581	79.2552
52.7051	97.6375
88.8056	0
41.0252	38.8675
14.6518	165.324
38.3591	5.96396
36.2863	97.1389
65.9052	26.6543
59.5406	191.18
89.8954	101.159
72.9137	221.616
12.6648	253.771
81.2024	166.962
51.9631	212.576
55.1198	275.723
20.6573	90
41.442	72.2583
81.0572	318.185
39.8523	96.4397
48.5664	25.7389
14.8993	341.796
55.5387	30.9745
68.2906	180.256
18.4612	188.126
68.6394	11.2148
88.4222	123.432
65.962	333.386
88.619	33.5711
24.324	255.597
42.5187	325.684
41.9415	49.4949
69.2438	72.9707
32.4082	7.63014
27.3929	28.1335
80.822	90
63.9194	75.0255
37.7246	14.0413
68.0885	203.141
73.2596	130.217
45.2422	54.073
83.4099	232.21
83.7555	232.816
51.2789	234.018
63.2315	89.4688
76.7579	33.004
48.1443	68.9744
89.5701	168.737
54.7238	134.987
67.6716	185.654
10.8351	217.757
53.2372	3.34118
44.8569	145.393
38.7294	289.308
79.9041	188.758
57.0536	244.718
76.1163	282.342
85.213	163.186
14.9139	120.712
83.0536	116.816
47.4255	139.23
54.6188	65.7715
84.2806	257.865
62.3678	29.8805
14.1154	224.351
15.7744	22.7238
58.242	250.157
24.5617	103.735
54.1802	22.3898
51.9262	282.223
83.4965	110.494
44.9999	90.129
45.3752	99.2465
57.5162	183.527
56.3632	180
81.9081	0
44.9859	90
35.4751	321.546
89.6956	346.761
[truncated: 16,261 more rows]

## Sheet: Fig. 3e
Out-of-plane angle (degree)	In plane angle (degree)
22.3255	305.993
0.53705	90
35.504	216.887
8.04674	180
38.0665	246.162
82.4809	213.408
26.6723	90
61.4757	240.424
33.4089	294.843
9.25691	213.452
81.8945	208.68
83.1704	213.431
37.9505	90
51.2644	126.797
89.6322	167.779
39.8397	216.47
47.8935	333.615
13.8796	228.074
57.8706	0.06424
83.8489	200.251
82.3715	225.694
84.5458	201.342
51.5847	81.998
83.1433	206.774
80.954	234.751
10.2978	336.366
63.0814	305.914
84.8456	8.54643
83.0301	253.559
84.2847	66.0792
83.4688	219.098
21.343	18.4169
11.3418	180.267
83.441	211.242
84.5958	223.057
83.4325	224.458
63.5185	353.349
10.8297	294.892
84.4289	219.913
85.215	225.838
85.7435	224.108
85.2264	225.973
50.8211	275.71
49.1295	266.29
40.3373	45
82.6724	119.338
64.8799	308.767
66.7885	308.052
26.6277	127.483
89.3917	357.48
38.441	287.911
83.8953	195.498
82.8618	195.76
81.901	196.936
33.6376	270.409
82.4553	237.282
77.2981	38.6231
40.4141	197.909
45.8687	33.6295
50.2218	326.354
80.1317	145.25
20.3916	334.242
78.5581	129.543
8.58362	224.996
88.0336	171.192
84.564	196.744
60.2823	258.112
11.8686	90.0385
10.7211	228.961
15.5466	314.998
26.845	243.703
63.004	353.46
83.0153	199.736
84.884	214.483
84.7729	216.719
83.3176	192.895
71.0708	300.953
18.298	172.274
14.0982	218.76
2.01878	115.635
81.7973	119.198
44.5381	213.945
54.0126	245.522
44.0305	41.2595
82.4785	206.114
83.7653	222.666
82.975	226.25
81.8701	253.394
83.5986	250.87
74.5573	342.493
19.9758	136.698
73.3014	5.89823
58.3469	222.175
80.3707	133.05
36.5189	286.232
73.1003	152.603
85.6386	184.045
84.9592	186.807
78.4049	162.586
84.3926	212.169
81.4309	43.9126
31.0075	146.28
44.4391	49.9972
46.0089	273.802
81.5576	114.695
83.232	174.14
84.6313	185.284
8.2031	270
85.4641	215.173
83.0366	234.641
84.5606	359.369
89.5559	333.063
55.3783	213.698
72.1723	3.17936
84.256	116.003
29.2087	243.765
81.1461	359.314
84.5577	6.86584
83.0403	196.763
83.281	218.754
36.784	206.611
46.9085	185.001
37.3832	238.783
27.3661	180
22.129	243.178
73.3758	269.959
7.95337	66.8947
10.6099	79.109
58.812	284.217
40.6842	359.924
62.1742	210.768
45.462	321.598
40.3326	156.699
57.7042	18.4025
8.91401	259.104
27.4855	171.451
74.1038	114.082
9.79053	322.102
55.1768	199.431
13.0733	1.02104
70.9546	281.093
85.9742	264.73
82.1302	253.191
83.3346	107.567
1.6204	351.632
86.4634	62.0603
16.1437	250.8
83.4189	129.667
82.8028	131.106
79.9576	131.583
79.1067	354.607
83.7688	319.747
85.4084	221.057
84.4282	223.301
84.1406	235.228
5.04535	36.6104
75.1942	181.044
85.6433	220.742
18.5379	90.6829
84.1928	293.927
83.9566	310.902
49.4531	202.499
11.0984	45.0058
40.6389	28.8996
21.4345	166.069
88.0035	98.5475
9.57883	33.14
69.2473	285.541
77.5164	190.477
10.556	302.163
50.7463	201.106
18.0968	215.674
62.7298	181.795
45.5259	349.405
32.0808	264.439
80.8727	246.246
84.8533	221.281
83.1051	268.246
84.7151	231.905
36.4293	153.857
45.5585	348.723
32.2776	71.3579
86.1937	104.669
89.3086	88.8781
86.3299	100.702
85.0973	99.6819
86.8144	100.108
39.5573	193.874
40.7806	298.628
89.6124	283.996
10.2717	307.458
15.8699	159.127
79.6458	299.842
74.4808	303.75
48.252	153.176
13.4073	202.149
42.0293	146.269
85.134	66.5033
83.2749	71.2546
89.7328	325.831
84.2799	48.9155
82.6717	44.0238
38.1206	140.44
49.2654	310.124
52.0468	308.742
28.8001	104.028
73.175	120.149
6.76124	190.547
83.9474	184.308
82.4764	185.277
84.3434	183.533
81.4282	240.253
82.0117	240.999
54.5379	180
84.1173	269.331
85.5239	219.352
84.4906	231.257
83.4469	256.821
83.4915	256.272
90	292.779
80.0509	225
42.865	347.239
44.9988	270
83.341	257.537
84.9737	231.891
52.2814	83.187
68.5556	184.959
82.8126	186.99
82.2269	24.4157
1.02927	224.99
11.3948	3.26092
72.2264	310.406
19.1784	158.852
79.0865	298.04
27.2698	236.625
7.76486	94.0317
59.1943	193.005
11.2189	359.443
81.1089	300.238
87.1254	92.6603
83.9372	92.8878
83.4567	86.2827
4.34176	137.671
75.5492	330.103
84.3163	110.171
77.8361	106.081
63.0914	255.299
84.8633	307.893
84.5039	183.276
88.606	212.84
12.9851	201.472
85.0634	223.388
48.7028	314.999
85.6699	240.067
84.0855	241.431
29.9607	328.729
49.6189	188.216
15.5272	226.898
50.6001	76.3349
45.0006	270
46.2841	236.065
7.33757	78.0036
4.45193	314.563
77.89	185.95
89.7606	89.7017
78.1567	357.882
80.1663	207.336
54.5162	108.429
38.7623	267.791
13.2815	180.34
21.2295	66.8488
88.6735	127.605
48.2546	63.1778
71.7756	270
53.0471	99.054
7.26617	293.172
27.3457	30.0708
30.0412	197.36
86.4904	147.633
78.9454	307.541
82.0087	114.666
83.043	114.685
88.2638	319.214
83.3571	131.277
85.176	204.961
81.5052	239.165
85.5436	222.795
48.1663	206.671
88.8722	224.193
85.6666	232.082
13.0891	135.005
9.61961	267.305
49.1112	15.9985
72.7507	185.626
69.6427	165.471
68.1842	173.669
50.6998	35.3366
85.7077	294.393
35.541	8.53591
64.4846	0
54.4258	252.564
47.8893	295.612
86.4664	84.7276
48.5279	205.588
55.1436	254.184
34.6464	193.568
18.6631	161.506
81.1479	182.253
57.7055	288.402
45.2557	60.2304
51.3472	180
84.4611	106.618
7.85508	308.677
83.1995	120.956
85.2327	147.022
81.6033	112.459
71.6256	106.981
82.2486	109.881
84.981	108.779
82.6076	134.182
83.0907	191.355
85.5387	189.562
35.5656	231.386
2.19071	5.96538
32.1546	2.17665
34.3881	313.639
16.4997	172.097
82.7009	302.112
1.04136	146.533
53.808	255.834
9.69303	180.953
35.1707	282.394
50.5006	263.409
40.8204	100.19
50.8002	289.439
82.8868	337.03
26.027	13.0124
51.8089	258.798
88.8126	195.95
7.68559	359.153
33.1	256.271
7.15453	294.579
34.113	28.4531
44.3961	189.943
51.5919	346.999
86.4635	103.704
88.7328	103.697
19.7293	188.619
33.631	95.0179
85.5497	349.686
85.3109	128.692
86.7293	72.5786
18.1752	182.78
63.3321	173.698
38.305	341.667
76.0716	0
84.5992	116.865
86.5905	153.835
85.5751	115.527
76.5655	345.213
26.4799	180.598
86.2467	73.2037
77.4218	296.665
47.1428	15.1309
0	0
81.6917	127.904
7.17119	233.821
44.598	18.5538
9.75248	177.873
25.8435	256.766
87.8296	234.832
82.8211	257.345
86.251	215.252
8.28062	180
86.5359	217.419
62.2277	167.37
42.4757	124.931
3.92036	3.74396
2.25845	296.47
7.84593	274.474
28.9481	268.958
18.8864	196.029
76.3171	175.946
19.4757	39.9393
57.3014	200.762
55.1977	225.134
16.6659	92.3738
13.7121	116.704
61.6506	4.97336
26.3623	195.383
28.7254	304.623
11.1043	235.94
89.1859	267.346
64.7515	59.6201
23.1142	223.362
71.1289	166.802
54.626	188.148
85.6991	96.8922
5.62155	88.8419
20.6245	173.791
24.2551	341.431
35.4456	251.094
54.0354	104.397
71.6022	238.009
85.7108	337.353
34.8379	187.183
87.1498	104.276
85.0334	106.214
86.191	127.678
87.2221	117.417
64.1986	306.888
56.934	310.62
12.4132	111.476
39.7976	134.525
49.4297	328.893
65.2288	197.827
81.5656	85.4382
55.62	347.868
83.6183	103.279
83.8633	86.7412
80.8904	109.929
83.4469	62.1914
50.7546	276.473
75.7461	171.377
83.7307	182.362
84.2408	193.87
81.8945	200.965
56.2268	293.163
68.9286	169.961
74.3071	341.008
59.5544	338.357
6.35789	336.91
42.0691	123.735
81.3115	207.064
73.5832	323.672
33.2286	64.4065
69.4625	121.993
84.6433	248.441
84.4182	257.131
61.22	0.43612
48.5406	173.066
53.3055	152.271
27.3655	0
17.849	180
80.4999	129.075
18.424	328.244
16.5932	56.7578
47.7716	225.091
67.5845	74.0591
76.4805	115.924
43.8007	15.6363
69.4142	193.496
6.78466	226.218
3.13269	123.808
5.68393	338.915
71.5264	71.7592
86.8774	102.326
11.8797	340.839
4.19867	116.034
13.2068	296.257
87.5119	299.879
27.9924	180.413
47.1232	338.203
10.3341	351.172
62.6374	37.664
6.08002	7.14348
7.19037	42.1362
54.735	44.9988
85.6007	82.0719
84.2201	119.453
84.918	118.707
85.5717	115.095
89.7911	146.431
88.9385	58.2461
15.7396	295.069
28.8204	315.721
54.738	225
43.5982	213.199
32.6749	153.881
32.4922	147.114
87.168	8.16571
48.0924	174.335
33.152	339.308
32.4889	339.9
82.1958	1.84827
84.7998	344.39
87.2981	240.326
69.9219	28.6277
83.7446	269.56
86.5371	217.419
33.3763	325.56
64.2506	271.416
69.1889	177.229
87.3696	42.9719
84.8783	269.381
77.8615	143.149
85.4927	354.625
72.6435	231.337
75.0108	304.743
27.242	7.85914
56.0554	97.1167
5.0592	127.085
63.2091	148.091
3.58266	308.647
77.9686	189.052
79.0384	196.247
59.248	220.919
29.2146	333.849
18.4043	179.503
14.3026	78.6106
50.781	191.915
76.3527	173.031
6.58532	153.987
10.9882	85.5163
86.098	343.051
85.0933	104.24
84.0961	112.565
85.8299	113.95
84.8054	113.958
84.8388	114.63
81.7078	129.151
83.1006	23.6788
36.2566	36.8503
17.6173	301.615
86.9335	1.56405
85.8199	359.827
85.8477	359.888
78.215	130.617
84.1842	358.044
84.3351	357.881
82.0187	350.707
81.4316	198.998
81.97	292.025
68.7515	144.402
22.7254	138.842
69.3246	116.515
90	243.081
89.6847	97.8986
84.7114	340.915
47.1814	274.067
87.3496	221.143
84.1047	276.885
79.5203	11.0728
65.9114	285.166
73.557	180.576
64.7531	45
53.9757	75.9843
48.257	296.824
12.4701	107.993
65.8309	335.843
45.2999	232.998
47.0389	328.241
53.1519	148.972
63.2584	357.567
70.6074	175.586
26.9085	281.074
67.611	195.823
49.5556	0.75297
33.124	36.0888
59.99	34.4121
65.0141	82.2212
12.3712	319.002
23.9393	220.316
82.9543	190.026
4.64688	84.1931
9.18485	163.936
37.6445	308.663
77.7573	187.431
68.6394	263.136
86.2877	334.789
75.9916	336.876
50.9081	292.026
41.8792	138.631
27.6343	232.997
8.82804	131.899
35.3426	282.922
10.7425	56.2189
48.9203	141.396
44.5493	74.5639
67.406	148.309
60.1785	359.689
11.9671	76.8145
67.2388	144.586
43.3337	44.9988
86.1618	82.8317
67.108	201.329
26.6187	112.779
11.0584	142.839
86.3032	93.9603
48.2537	333.174
57.0012	167.423
70.5296	45
85.8959	115.064
39.4104	166.073
86.9286	107.989
85.4077	107.387
87.3431	104.985
4.87697	358.689
27.2374	348.255
37.6268	291.997
28.7657	94.2703
23.6549	120.762
85.1023	359.591
78.7002	143.124
88.2796	47.8667
84.5779	126.361
89.5087	57.1756
83.0995	61.4973
89.5913	229.509
82.7019	62.1413
79.9226	121.08
43.507	42.2345
43.3578	42.8427
81.264	169.189
79.3378	3.96343
81.7334	0.23265
83.5386	184.139
89.2129	353.437
86.9198	350.988
83.9571	199.231
85.9474	330.387
25.6554	225
71.6418	166.877
89.6374	212.285
84.2376	297.826
83.8045	283.04
84.1994	295.115
44.7495	58.1112
84.0635	271.047
49.4292	214.875
90	45
48.2532	206.824
85.6265	298.963
84.3075	214.877
86.2381	332.315
51.2437	261.205
51.0263	191.415
54.7518	134.94
54.3407	44.9902
82.2969	263.541
46.3911	44.5526
1.57147	353.416
42.2178	165.887
89.8015	314.859
61.4015	193.802
9.4074	72.1325
52.2642	148.431
50.3765	172.906
57.9256	52.4048
55.3603	56.5276
35.2859	118.596
17.0159	304.089
5.67575	227.64
9.43794	165.735
33.6923	90.1479
10.4716	228.653
49.0088	271.619
21.6824	288.861
34.8334	72.2018
15.2711	206.56
8.16267	311.981
33.7687	90
11.8854	282.704
21.2007	36.7054
67.4844	161.173
88.6128	93.3811
7.30954	258.335
5.4334	79.1982
76.7187	202.766
12.8533	186.802
26.9721	241.436
1.24835	88.1945
87.7297	116.839
38.5409	283.957
84.5585	73.2817
11.6202	194.008
88.5277	48.8597
26.9509	1.41649
86.8834	225.865
87.0197	44.9397
83.8461	127.003
86.6722	64.6009
84.4568	61.733
81.8424	92.6459
62.4896	248.705
81.1913	84.2011
80.45	92.4273
85.0351	197.175
48.443	297.562
86.3419	349.248
86.2432	337.266
49.8687	249.147
74.54	123.721
45.0669	53.2992
82.674	294.832
89.9999	135.002
85.1285	315.2
85.1902	315.299
85.5171	314.968
69.654	158.231
21.1778	40.0748
73.3732	189.009
85.5139	44.8045
30.4043	212.296
84.029	288.842
86.455	217.889
45.6926	15.5172
8.47366	197.825
43.772	178.357
18.36	273.413
86.5373	217.419
31.2607	187.809
81.9249	316.13
90	297.368
59.0196	126.895
54.7362	44.995
11.1969	196.895
60.9707	33.7066
50.2859	326.3
66.8052	160.792
0.83813	62.4974
62.176	293.63
28.3776	32.8913
48.3588	89.9807
55.5102	195.968
28.3894	217.336
50.0877	62.9635
21.7325	52.8719
82.7642	251.786
58.9855	180
90	225.002
10.1822	228.143
73.0151	57.8731
49.0696	218.12
51.0736	214.769
36.2349	357.212
23.6398	331.645
31.3195	25.446
50.4214	304.575
53.9017	158.102
54.7476	225.001
48.19	26.5636
12.1938	144.571
49.9108	257.477
25.4956	291.17
7.60806	11.8038
82.6406	165.484
71.4687	126.08
11.5565	113.781
18.4282	116.272
77.6462	173.908
82.4873	129.762
65.7339	296.818
74.0503	184.279
4.57684	42.8163
71.7353	347.531
48.2539	116.822
79.0148	56.9259
8.41874	98.216
19.2388	199.414
80.0272	272.504
17.8092	160.115
4.70178	36.7749
3.1757	331.448
1.26656	315.006
86.3363	95.3255
90	315.001
86.7424	95.353
6.41252	196.485
87.6552	289.861
2.79743	187.979
24.3197	346.035
4.79003	217.136
6.87301	22.9943
86.643	81.2309
85.0956	76.1974
85.6386	48.9851
5.78825	313.926
88.7185	251.644
85.9105	46.6921
86.4555	38.2739
85.2323	28.3449
79.6795	176.346
16.4752	323.996
80.2077	359.855
39.0474	167.518
47.7956	300.077
81.0767	353.679
87.6095	356.54
81.7	354.559
84.5024	207.87
86.3127	350.166
80.8084	333.022
13.4097	236.382
81.7169	321.172
89.23	308.014
84.0581	310.562
8.90013	20.4525
40.3013	255.325
84.0748	306.973
89.8272	204.413
86.9233	331.615
13.5057	161.684
86.0245	319.1
70.4207	224.75
73.1545	129.513
63.5327	28.8758
85.4537	315.472
84.6558	302.146
59.0362	216.872
21.2879	45.1014
24.4681	315.806
69.8809	224.549
82.7877	269.104
14.2973	124.883
89.911	51.2788
56.8439	9.43509
88.1681	220.102
90	324.667
73.2328	19.7797
82.1278	74.0341
59.7636	192.236
46.5016	161.612
20.8838	154.913
86.4301	217.853
86.4991	217.892
4.38843	81.8522
76.5798	256.195
39.4596	155.125
73.8016	165.561
34.5116	218.507
33.2548	246.927
76.2599	45.0001
79.0959	149.54
66.7144	304.185
50.6699	227.963
34.4111	274.796
54.7338	225
40.5189	89.0987
75.274	66.7807
48.3315	348.434
58.8149	212.399
78.6889	53.1299
47.0972	139.611
61.0681	294.172
78.7436	224.429
45.8648	75.9837
37.6999	129.504
71.6328	243.275
73.7942	174.091
71.4916	9.63633
80.4663	184.705
43.6766	132.252
7.75747	310.442
87.0847	327.118
55.8657	264.802
21.2773	266.998
73.7097	269.556
59.0741	291.982
72.2193	135.872
34.6863	93.0968
42.7538	195.09
89.9997	180.001
89.9997	359.999
81.5975	183.37
77.9225	190.434
43.1523	177.268
76.5392	139.907
71.5123	117.014
48.253	116.823
67.1692	8.62277
77.2938	175.487
42.1355	60.7137
30.045	270
73.9755	339.843
37.0335	179.089
3.50638	133.756
77.6543	195.721
76.7677	54.2871
33.8982	102.577
55.8268	226.525
77.2872	340.83
6.69231	205.886
1.93826	191.185
38.6386	168.596
8.18559	128.47
74.8238	5.36228
87.3619	119.749
62.5343	140.857
86.3321	103.996
86.9518	41.221
4.97023	34.8787
21.0046	163.922
81.7434	106.299
83.1356	87.9567
89.9808	134.998
17.4958	319.167
82.1412	162.309
83.4779	353.091
83.1475	354.937
83.5814	352.895
90	0
87.996	340.696
86.7975	350.796
85.8646	349.063
82.0216	335.105
80.6476	332.692
86.5892	345.927
86.3493	339.988
73.2972	233.004
86.4708	339.925
9.96565	303.755
82.878	0.3393
86.5096	309.452
78.7304	61.3681
85.3174	321.99
85.5897	322.966
85.3853	321.838
57.5611	102.546
37.0846	205.913
85.0384	318.642
90	0
88.2757	138.061
90	45
85.3434	317.284
57.1688	266.527
85.2011	319.739
82.378	34.0955
66.201	308.225
70.1989	67.0137
64.7214	315.002
90	225.001
50.3702	236.508
52.1379	21.0705
40.1249	183.587
76.0616	249.54
21.6664	44.0103
18.8281	331.432
10.8695	232.657
76.6448	44.9967
51.6617	267.092
36.8764	62.5578
44.9975	270
63.3304	0.34779
51.3628	233.065
80.5596	205.886
59.1951	257.541
69.8105	22.173
65.4493	81.0323
60.7994	33.5374
36.6799	296.682
42.218	221.804
87.2242	36.2043
89.9704	90.0539
42.7355	42.598
19.1583	222.579
40.2791	337.289
7.0911	160.539
3.36784	315.876
90	251.637
89.817	161.648
59.033	306.875
18.3527	89.4186
8.57448	208.739
3.02258	103.169
65.3083	141.948
84.8276	272.546
61.5384	220.605
54.7356	314.995
71.2147	317.213
3.49542	265.751
77.4817	206.531
74.7216	56.3799
10.2055	66.4946
75.5168	256.495
64.7252	128.634
76.7461	45
85.8671	251.129
74.1395	321.05
24.6218	357.616
31.377	243.434
83.0193	180.963
78.9263	258.715
64.579	4.1019
23.118	113.778
37.4988	9.7341
86.0827	302.336
72.7017	343.024
30.9029	5.57829
85.2629	254.297
14.4421	22.3583
85.2579	178.739
72.2163	2.10015
67.6324	359.41
68.2168	358.984
2.07556	160.976
61.0246	129.784
85.9882	204.482
8.71891	33.8673
29.5655	301.393
7.39414	143.356
43.6689	298.074
14.5612	31.2581
78.4589	149.734
41.4554	101.893
50.371	154.49
86.9399	77.8488
87.3238	75.7758
49.1349	118.639
87.4295	97.3896
87.2137	96.0113
35.8652	295.789
86.893	75.2314
13.4574	248.81
20.4291	113.306
14.8283	358.779
12.5091	199.751
86.0227	96.5384
22.9866	39.9602
85.4037	112.108
89.0978	226.398
86.5019	121.591
88.3428	38.1911
86.1305	41.0823
77.6731	96.3257
86.0427	130.337
2.85074	325.39
76.9548	45.6192
48.9787	278.689
11.4217	80.7602
86.9816	5.04415
75.4102	166.988
72.1867	188.245
80.1684	328.38
79.5234	330.432
79.3924	326.459
79.0612	145.557
76.0166	306.052
31.5732	66.0847
38.2308	16.2311
48.2836	178.745
86.9573	330.841
49.5686	238.159
37.9325	246.867
84.1252	305.679
46.149	195.985
44.3019	116.259
49.0664	214.365
77.0719	160.388
70.5344	146.588
35.9604	146.185
50.2225	326.355
74.9555	33.9402
38.3891	340.873
56.3844	180.603
65.4875	202.908
74.8328	56.4724
90	315.016
81.025	320.918
70.3249	225
40.8423	22.3288
50.3576	213.79
60.9099	111.777
2.78846	41.3399
83.0939	119.944
89.9996	116.212
73.1334	359.739
21.9856	20.6147
48.2546	206.822
85.3769	293.409
63.8701	9.23757
71.0605	120.965
77.6132	139.402
76.486	346.092
67.136	97.5684
41.1484	351.349
73.9685	162.963
73.0648	23.937
67.7067	27.9415
86.2116	266.635
62.9496	204.624
56.0975	340.457
34.9554	134.997
24.262	161.671
90	297.37
41.1043	161.802
48.0736	273.653
80.673	350.642
70.324	135.003
55.4707	278.754
69.5854	56.1734
53.9206	144.104
46.2731	251.465
89.113	231.23
46.6906	135.003
45.1144	60.6019
80.4085	148.828
71.1011	239.037
44.6442	329.238
64.5611	345.614
58.3955	247.379
36.4258	314.295
82.3013	280.576
57.9872	39.1668
90	228.315
61.7047	309.557
67.9534	352.495
53.6496	187.084
79.9934	134.993
85.1026	329.032
33.7692	180
77.6093	341.786
78.4058	52.9834
70.7033	315.608
82.5367	313.596
72.7258	141.324
45.6655	255.8
48.2546	153.178
77.8754	219.612
6.54634	191.146
75.2072	166.341
3.26866	203.022
74.4862	33.7707
60.3081	252.619
39.3377	257.336
56.1954	108.312
77.7191	170.427
12.3465	11.9011
86.6979	3.01708
58.397	77.4566
65.109	89.0267
54.9757	196.191
87.6016	350.409
36.8282	175.666
33.8529	74.064
38.0583	12.4987
85.2634	336.379
2.73645	308.825
26.4476	320.845
22.738	348.529
86.0365	156.127
47.4003	254.339
20.3444	77.3173
43.8567	98.8079
47.9815	332.168
88.0174	105.052
12.4538	0.71323
51.1022	134.843
31.3041	314.896
87.2928	101.822
85.7036	58.1925
39.5182	166.008
63.2874	0.4808
86.0379	53.4688
74.8816	249.296
87.2716	48.1433
85.4057	58.503
87.5744	56.217
86.1309	41.0814
88.5139	47.828
81.5206	101.164
17.484	167.657
79.9192	97.4905
8.57581	79.858
27.764	108.348
85.5891	8.16012
87.8666	4.71217
83.7859	2.77817
81.5987	356.193
79.5549	351.137
84.8385	182.16
58.9959	180
84.1929	352.611
85.8685	351.112
87.2639	347.606
85.8866	346.964
50.2421	33.698
87.7214	348.505
80.1822	324.114
78.9292	168.754
65.941	296.515
84.6843	322.83
85.0959	328.66
78.3309	60.2575
84.8561	317.191
38.8675	94.6155
85.2708	316.461
61.425	191.038
86.6619	226.145
73.5073	289.092
48.4635	32.7122
83.0171	268.65
83.0919	267.538
90	33.7022
38.641	95.2667
83.8195	292.267
83.0647	266.326
85.7461	310.581
85.7581	315.902
56.3522	179.986
77.1914	45
45.0025	270
16.6464	124.055
86.8589	327.415
7.20451	302.912
48.1901	243.431
73.1661	178.473
84.8535	10.7985
87.3772	318.536
8.46573	341.032
48.5383	309.835
50.8892	309.914
63.975	233.797
80.5274	180.069
4.54092	174.474
86.8783	122.639
85.3856	304.138
30.2982	157.579
38.6262	10.9297
19.9261	246.939
25.8215	289.5
67.4003	143.91
53.8284	270.106
11.4634	228.223
48.1906	153.434
86.0921	337.448
70.4187	85.9506
71.6476	308.004
77.597	154.948
43.0749	327.734
77.4745	153.488
24.6787	7.47219
74.8323	146.473
86.4171	10.3417
90	315
65.6084	218.32
72.4921	292.98
89.3293	143.679
60.949	172.943
32.4215	96.2172
9.09954	89.5495
27.8092	198.502
47.1036	111.699
53.9617	256.02
62.778	149.037
86.6538	281.623
80.3718	321.31
46.186	71.8956
51.8754	281.268
56.3264	19.501
53.1963	17.8743
45.8175	332.948
48.5697	75.6551
41.1808	8.88128
12.0341	191.691
47.9777	61.8875
69.6376	248.255
66.895	38.0087
86.7933	328.157
64.5658	166.182
90	20.5371
6.15339	20.5181
37.3685	252.565
10.3136	274.891
54.4521	47.6691
45.0569	270.039
63.7443	189.428
72.1114	139.362
18.7393	272.015
44.9994	90.0001
74.348	187.757
43.5889	293.194
84.2939	224.993
79.32	183.179
50.2529	33.7361
14.7384	187.55
48.1898	26.5572
35.265	135.132
68.1973	90
39.8604	300.831
8.58426	287.943
84.3375	209.084
41.4337	339.474
79.1072	11.4433
81.1501	200.705
56.2487	153.52
36.7001	243.378
56.0048	137.591
41.7768	264.979
48.1978	116.595
19.9643	100.675
52.9567	221.046
87.6081	255.662
62.5719	328.737
27.7125	251.857
29.5276	141.499
3.29473	159.974
39.8386	221.81
35.2661	225
18.3091	109.839
89.497	284.004
87.1657	332.558
11.808	88.5937
41.1462	300.832
81.5972	280.965
32.2622	90
36.6877	149.3
23.8777	86.2139
13.1818	329.346
25.843	220.447
25.1046	352.673
78.2491	189.501
89.9344	149.104
16.4403	4.40512
79.9455	173.17
13.2807	342.136
15.555	351.844
88.1329	76.0351
79.3199	115.99
50.2525	123.7
6.44065	120.701
32.6515	252.559
8.94171	80.9248
86.4246	102.937
86.5929	102.455
29.3136	103.829
12.6156	304.604
19.2979	135.006
77.9974	138.596
86.4735	72.7935
86.1538	110.037
45.0576	69.5367
9.06588	56.669
87.7912	132.28
48.9258	219.44
86.5264	52.8953
4.10933	125.68
34.1342	316.664
56.227	156.523
30.019	345.435
25.6562	289.869
84.0571	32.8868
1.67269	31.2309
21.9205	356.63
33.4898	270
86.4198	7.45365
86.5395	8.18385
88.4877	325.133
76.0453	1.94448
76.1414	2.21806
76.1579	2.24292
85.9355	359.813
78.6824	211.7
72.4758	231.409
85.893	345.121
89.973	215.53
77.4211	49.4812
90	270.209
67.6467	124.936
90	225
90	45
20.9874	42.9933
35.6416	135.834
83.1385	321.635
89.6331	323.995
83.6317	321.918
86.8743	341.567
50.6885	195.526
90	314.995
81.8258	268.852
88.5808	345.212
27.3706	270
42.3314	113.215
82.1053	267.342
54.1125	154.444
86.6042	333.56
45.975	256.638
86.9469	333.485
23.682	277.835
46.7376	135.081
74.7362	85.0886
71.3093	117.795
87.2177	334.657
86.6641	330.604
81.5731	224.451
86.5467	266.652
86.6445	328.966
25.5288	203.092
36.0515	11.3172
88.2305	255.47
82.6856	314.587
63.2313	180.532
61.0104	303.644
44.5484	270.922
51.9569	129.606
50.3789	68.8268
89.1694	89.0916
86.8487	326.157
86.9123	326.461
4.39948	322.5
69.9536	196.969
51.3591	36.5244
87.4856	327.041
89.9699	101.268
86.0792	314.119
31.1173	251.513
74.5397	56.2815
32.3251	346.996
34.5356	70.0056
31.5962	163.888
29.9365	252.629
89.9675	73.3702
84.4971	26.3044
43.5418	225.574
71.7559	126.374
72.6324	337.904
14.8219	137.38
89.9249	308.819
90	36.8719
86.7918	120.662
72.191	49.1772
87.3948	126.104
79.2684	82.3483
46.4744	341.583
21.4221	255.942
46.528	108.562
80.7161	9.40782
43.3147	44.995
35.1843	316.496
83.3225	138.531
65.0096	90.0828
65.1948	110.44
6.06963	322.798
20.2092	264.307
48.1903	296.566
31.0183	123.971
48.4155	49.8135
53.9312	194.319
40.772	219.259
90	36.8494
46.3897	39.9152
75.3304	324.32
82.8611	273.768
81.8691	124.594
66.3409	158.714
59.4666	348.555
73.4496	193.701
32.4185	267.819
28.1929	43.664
90	282.622
73.489	37.1471
73.1725	36.7633
72.3776	198.344
89.9699	288.266
73.3919	63.3948
89.9294	236.214
57.7288	222.439
68.2496	170.487
18.5641	246.925
17.3374	327.668
77.8129	238.766
86.5802	305.578
39.1357	278.95
64.0433	256.009
74.7344	210.888
77.54	71.3023
78.6227	59.2736
36.6246	297.039
34.6	282.83
51.6127	95.7727
78.7344	53.1372
84.1903	112.001
74.9357	163.948
60.9526	237.799
51.3912	151.311
74.5388	236.276
58.5284	91.1758
89.9617	206.641
52.2846	214.573
19.0361	155.21
59.5477	101.307
80.2936	30.932
24.1151	25.6596
84.8608	350.638
58.9399	233.151
89.4547	179.711
79.9545	314.973
79.3607	233.323
43.3535	225
38.4001	161.767
83.2731	40.9819
80.2349	156.397
31.075	143.771
82.0101	43.0647
21.7017	0.73893
82.1957	191.17
56.2314	0
30.8947	180.559
53.1277	0
8.26265	330.685
11.5162	62.2953
84.8388	164.866
89.9222	358.065
31.939	216.863
26.1444	61.9935
87.1042	83.5581
87.6061	81.1136
87.6387	78.9801
87.7677	78.8282
88.1398	249.953
84.9174	105.999
4.96049	71.7565
82.723	129.883
34.1264	261.365
37.5675	263.562
8.27882	191.543
87.7429	214.226
87.0403	350.933
37.7754	71.3707
60.8834	201.78
87.7748	36.2628
10.1709	170.812
9.01681	132.901
78.324	43.002
83.6217	18.9359
83.9277	160.843
87.6971	0.8087
81.9676	354.459
84.8587	352.528
43.8924	111.539
79.7579	343.656
86.6335	352.373
81.8415	337.32
86.0267	347.75
35.7952	146.304
30.9964	296.845
83.8137	321.871
47.9091	304.962
49.6869	189.31
76.2561	359.94
87.954	340.949
85.463	328.335
34.288	240.561
86.0241	333.61
89.1304	215.993
84.8504	320.892
84.8511	320.892
85.8385	328.634
85.8317	328.231
61.0105	236.353
71.3076	89.9864
84.5569	313.069
86.4439	322.086
83.5598	303.784
85.2322	312.614
54.7333	315
40.809	261.976
84.84	319.528
79.4568	68.0546
74.0758	211.133
83.086	226.03
50.2167	157.606
54.0455	147.451
86.8015	329.268
86.7132	329.004
48.1909	26.5738
86.6827	323.166
54.6731	90.8415
20.0355	332.717
17.092	44.2632
79.846	211.09
43.4882	20.3863
22.0416	226.926
28.8608	267.891
52.4553	191.042
44.9102	89.8536
48.1908	26.567
22.1389	90.0319
62.171	338.926
29.7339	224.864
27.1505	281.641
57.1361	20.8067
80.7932	90.3211
29.2186	63.7958
44.8625	231.238
63.097	179.385
50.3397	281.27
48.1909	333.426
89.8158	342.434
73.5379	53.7728
28.6211	316.37
24.8178	131.326
24.159	152.729
56.3351	193.596
54.7348	315
24.8195	318.669
66.5841	188.328
46.6503	331.928
61.0101	201.452
73.5873	299.101
78.0932	147.994
66.9797	261.878
67.4121	188.505
78.5518	324.762
82.7043	320.287
83.6945	83.6681
87.2037	34.624
44.8872	180.05
41.9475	224.267
16.2094	68.8271
50.7798	159.879
56.1594	26.5836
79.8974	351.795
16.4336	321.591
89.2465	329.258
89.7717	44.9159
64.7992	225.002
88.2113	203.034
65.8663	243.427
87.9347	97.5087
89.871	243.537
45.9693	126.075
81.9314	314.843
90	303.768
72.7467	7.03219
83.1868	135.548
58.5877	243.032
86.6973	310.539
77.8009	9.33973
10.3994	104.647
35.5527	341.808
85.8527	38.0637
58.7587	269.373
72.265	337.55
66.0524	348.151
75.8734	175.012
49.2524	92.5905
21.8951	70.0481
59.9894	352.473
79.3609	53.3243
15.1068	123.371
87.0382	356.037
36.4308	243.861
64.799	135
70.2695	270.207
83.9689	284.604
89.6639	289.675
76.0917	356.177
71.5212	159.112
54.7356	45.0272
30.0954	16.2
26.3527	102.519
82.7181	356.107
74.2058	315
41.9676	358.455
77.3786	26.5428
52.2554	225
70.3249	135
45.0003	0.25725
11.1553	36.673
80.2772	120.959
59.0299	216.974
31.1707	208.985
13.6783	34.1805
82.2541	352.613
17.7528	199.737
21.9105	90.255
46.408	17.8225
18.8088	317.355
35.9069	327.427
76.4152	283.982
35.5855	304.919
88.6189	185.228
73.1615	297.933
86.3052	277.146
78.5779	286.638
45.2281	29.7194
46.1532	296.989
15.3194	336.38
5.1978	225.766
40.721	310.162
17.7674	258.798
83.9753	343.809
19.622	140.641
80.1267	234.077
52.4114	274.091
50.4121	187.994
79.6274	331.228
8.75647	355.601
83.805	224.733
38.1902	41.5781
8.71585	311.811
11.372	75.8799
20.8568	177.442
29.4297	167.525
14.8074	104.425
74.0793	70.2419
9.0342	27.9029
20.1312	113.078
12.5422	332.331
87.1543	348.238
86.9588	70.8288
8.0156	214.476
87.8827	244.422
86.5457	86.1319
60.2506	10.5362
29.0181	84.098
74.0604	106.726
85.3484	136.995
87.5662	34.869
84.2892	136.111
12.8461	346.698
33.2359	124.026
74.7609	56.1676
0	0
14.1087	81.4894
38.441	332.274
54.738	315
13.6286	195.049
9.93543	183.888
89.5738	190.118
23.9484	310.862
14.3221	162.731
87.7063	14.361
65.2644	84.8975
87.3827	10.9791
82.8162	2.56882
88.102	0.5975
87.6398	2.05212
80.858	357.235
85.5914	358.345
86.7113	359.479
87.1552	359.755
86.451	358.143
89.9193	272.69
70.325	135
77.9707	215.049
75.513	219.067
87.3809	356.601
72.6969	231.301
51.3165	199.853
19.4105	315.334
35.9055	283.052
87.2212	191.753
86.7739	351.238
81.5583	325.242
87.3862	159.228
84.6419	335.556
84.6893	335.215
47.4177	330.065
62.6321	90
87.0837	344.119
47.6174	353.778
36.2388	330.256
89.8816	248.123
90	332.635
87.5963	333.723
47.2235	290.726
88.6496	346.474
22.1009	147.179
87.7292	344.353
87.0412	333.251
85.3375	316.22
72.5142	161.639
85.5644	325.238
58.7253	118.637
74.5217	303.669
2.19669	38.895
88.358	162.796
10.4848	137.204
8.3079	321.761
68.9814	201.487
48.2539	206.822
57.9293	166.467
74.8324	326.471
89.9616	243.356
89.405	152.326
39.5059	256.185
87.6435	330.563
87.5535	328.803
85.9339	303.197
86.6544	314.577
3.21181	177.753
38.4675	108.196
46.5307	168.448
89.0282	135.614
65.58	318.021
48.1863	296.55
57.3732	320.194
32.3236	228.286
84.1716	276.206
31.359	264.297
56.7313	217.859
48.7813	225.745
22.9952	195.008
65.8987	116.573
5.84493	123.69
29.3978	40.8215
87.9657	73.1863
20.6858	94.3676
75.475	6.22525
46.5015	251.615
78.7391	53.1433
14.5172	159.424
45	180
57.5343	192.326
83.1798	45.143
72.8715	174.181
65.8816	26.5243
54.4284	94.1579
78.0994	34.2681
13.6593	75.9649
89.7001	204.363
61.3665	138.774
68.1545	323.11
34.2238	78.4761
46.5301	251.44
74.7806	144.384
90	332.632
78.6266	0.31839
45.0006	270
27.7276	4.75859
13.9296	128.377
59.6993	153.045
24.47	206.818
19.7566	236.777
23.1184	66.2356
78.1013	194.613
73.4248	333.455
81.1277	38.6587
29.2829	153.416
86.2684	6.77476
51.3401	306.872
45.7343	103.245
67.4612	213.859
62.7875	46.3182
40.3331	317.411
53.2856	26.5449
39.6864	296.189
76.0046	179.957
76.4515	26.875
83.07	89.9325
54.7333	224.997
80.5757	80.2261
76.3005	269.805
54.7356	134.951
82.3016	357.826
64.7889	35.6858
15.9056	18.3397
56.4216	152.986
75.3591	357.247
83.5305	185.147
21.4696	115.079
90	360
89.7135	126.848
20.4882	270.119
59.2734	78.1432
56.4531	269.844
54.7344	44.9975
79.6801	158.573
75.4723	327.982
63.435	90
82.8982	195.335
89.6454	166.249
18.455	181.872
71.3494	189.854
45	0
7.61656	196.957
50.4235	337.808
45.0003	90.1478
19.9238	332.035
12.1699	247.476
66.8835	249.299
6.00786	40.4969
36.6047	98.739
8.48399	36.4584
85.2409	345.676
45.4516	333.048
17.8293	316.767
33.1893	93.569
12.3288	211.677
45.1146	84.8739
24.0529	153.515
86.6611	87.6682
85.7681	76.828
11.9312	30.2243
14.1395	315.309
46.712	179.903
45.3527	206.793
14.8571	315.01
57.7055	198.405
35.3336	17.0184
27.837	341.193
86.0769	32.0531
81.0422	337.29
73.5804	69.3698
86.8058	7.87514
86.326	4.93093
83.6824	7.45685
83.6334	1.72837
83.5255	3.0019
88.1694	358.302
71.6343	180
37.3267	309.565
82.2412	347.967
89.1879	354.081
87.6459	352.45
82.8624	118.536
88.1579	352.382
87.931	350.784
86.5206	345.916
49.5936	36.574
85.8845	201.777
79.0657	170.937
65.9051	26.5633
84.364	334.728
32.554	308.826
48.29	330.216
31.3761	296.562
87.5487	343.215
87.5497	343.211
87.6388	343.233
87.8323	343.925
84.2149	311.666
89.4636	31.2419
86.4806	134.387
87.6134	340.343
89.7683	337.59
84.2041	309.557
74.4817	39.3181
89.6843	313.325
81.3251	36.8319
85.3387	318.511
84.9021	317.295
85.5891	317.292
2.01616	339.89
87.5072	335.737
53.1499	90
40.1757	135.837
89.1558	336.629
88.4729	336.416
86.9584	321.782
42.317	329.912
48.1397	333.437
87.5406	328.035
24.0709	116.59
59.0557	233.078
29.5891	359.439
70.1452	62.1714
87.7751	331.276
44.1008	282.953
73.2328	109.78
51.341	233.126
19.5621	145.98
88.0373	333.558
36.7655	333.836
89.5291	136.611
39.4297	254.122
47.781	233.688
43.2932	234.9
57.3518	268.958
57.1684	266.53
57.7826	71.9859
86.7019	311.641
70.3259	314.998
71.6241	73.0153
14.7891	188.199
54.499	269.763
31.9201	90.057
85.8656	258.102
84.2398	74.5607
6.37584	238.648
55.7222	317.035
35.2651	135.127
24.426	107.445
79.49	145.329
37.7453	225.005
46.5068	341.575
10.1109	329.873
40.1078	207.423
83.9741	186.085
13.6666	88.3076
58.3002	56.9218
78.9186	297.957
90	282.151
59.1057	0.15034
15.9969	40.7932
50.2616	297.747
71.5011	198.893
53.3763	291.82
12.0256	336.688
5.84258	262.311
70.5262	339.233
72.9058	333.58
30.6881	354.926
28.601	102.826
17.6337	180
36.3716	75.1473
82.3156	0.23863
[truncated: 1,804 more rows]

[truncated: 10 more sheets: Fig. 3f, Fig. 3g, Fig. 4a, Fig. 4b, Fig. 4c, Fig. 4d, Fig. 4e, Fig. 5a, Fig. 5b, Fig. 5c]
